# Supplementary material for: Form, function, and divergence of a generic fin shape in small cetaceans
Source: PLoS One. 2021 Aug 11;16(8):e0255464. doi: 10.1371/journal.pone.0255464 (PMC8357180; doi:10.1371/journal.pone.0255464)
Supplement: S1 File — (XLSX) [file pone.0255464.s017.xlsx]

## Sheet: Sheet1
Species	Latitude	Longitude	IUCN status
Phocoena phocoena ssp. relicta	45.2404	33.1032	endangered
Phocoena phocoena ssp. relicta	45.2224	33.1316	endangered
Phocoena phocoena ssp. relicta	45.2961	33.0296	endangered
Delphinus delphis (Europe)	45.765	-2.247	data deficient
Delphinus delphis (Europe)	45.765	-2.247	data deficient
Delphinus delphis (Europe)	45.765	-2.247	data deficient
Delphinus delphis (Europe)	45.765	-2.247	data deficient
Delphinus delphis (Europe)	45.765	-2.247	data deficient
Delphinus delphis (Europe)	45.765	-2.247	data deficient
Delphinus delphis (Europe)	46.198	-2.668	data deficient
Delphinus delphis (Europe)	46.156	-2.5	data deficient
Delphinus delphis (Europe)	46.156	-2.5	data deficient
Delphinus delphis (Europe)	46.061	2.514	data deficient
Delphinus delphis (Europe)	45.765	-2.247	data deficient
Delphinus delphis (Europe)	45.765	-2.247	data deficient
Delphinus delphis (Europe)	45.765	-2.247	data deficient
Delphinus delphis ssp. ponticus	44.3918	34.5867	vulnerable
Delphinus delphis ssp. ponticus	44.8193	34.7951	vulnerable
Delphinus delphis ssp. ponticus	45.0962	35.4435	vulnerable
Tursiops truncatus	62	-7	least concern
Tursiops truncatus	62	-7	least concern
Tursiops truncatus	62	-7	least concern
Tursiops truncatus	62	-7	least concern
Tursiops truncatus	62	-7	least concern
Tursiops truncatus	62	-7	least concern
Tursiops truncatus	62	-7	least concern
Tursiops truncatus ssp. ponticus	45.2571	33.0878	endangered
Tursiops truncatus ssp. ponticus	44.4175	33.6822	endangered
Tursiops truncatus ssp. ponticus	44.8193	34.7951	endangered
Lagenorhynchus acutus	62	-7	least concern
Lagenorhynchus acutus	62	-7	least concern
Lagenorhynchus acutus	62	-7	least concern
Lagenorhynchus acutus	62	-7	least concern
Lagenorhynchus acutus	62	-7	least concern
Lagenorhynchus acutus	62	-7	least concern
Lagenorhynchus acutus	62	-7	least concern
Lagenorhynchus acutus	62	-7	least concern
Lagenorhynchus acutus	62	-7	least concern
Lagenorhynchus acutus	62	-7	least concern
Lagenorhynchus acutus	54.0282	8.83669	least concern
Lagenorhynchus albirostris	54.9926	8.35269	least concern
Lagenorhynchus albirostris	54.643	8.32053	least concern
Lagenorhynchus albirostris	54.6809	8.48192	least concern
Globicephala melas	62	-7	least concern
Globicephala melas	62	-7	least concern
Globicephala melas	62	-7	least concern
Globicephala melas	62	-7	least concern
Globicephala melas	62	-7	least concern
Globicephala melas	62	-7	least concern
Globicephala melas	62	-7	least concern
Globicephala melas	62	-7	least concern
Globicephala melas	62	-7	least concern
Globicephala melas	62	-7	least concern
Globicephala melas	62	-7	least concern
Globicephala melas	62	-7	least concern
Globicephala melas	62	-7	least concern
Balaenoptera acutorostrata	54.8843	8.54988	least concern
