# Supplementary material for: Form, function, and divergence of a generic fin shape in small cetaceans
Source: PLoS One. 2021 Aug 11;16(8):e0255464. doi: 10.1371/journal.pone.0255464 (PMC8357180; doi:10.1371/journal.pone.0255464)
Supplement: S2 File — (XLSX) [file pone.0255464.s018.xlsx]

## Sheet: Sheet1
Species	Fin type	Section n	CL, mm	MT, mm	PMT, mm	LER, mm	MT%CL	PMT%CL	LER%CL
L. acutus	Dorsal	S1	182	29	81	1.5	16	45	0.8
L. acutus	Dorsal	S2	103	15	60	1.2	15	59	1.2
L. acutus	Dorsal	S3	80	13	51	1.4	16	63	1.8
L. acutus	Dorsal	S4	64	11	44	1.6	17	69	2.5
L. acutus	Dorsal	S5	56	9	38	1.2	17	69	2.2
L. acutus	Dorsal	S6	46	7	31	1.1	15	67	2.3
L. acutus	Dorsal	S1	120	23	72	1.1	19	60	0.9
L. acutus	Dorsal	S2	82	13	47	1.2	16	58	1.4
L. acutus	Dorsal	S3	62	10	39	1.3	17	63	2.1
L. acutus	Dorsal	S4	47	9	32	1.2	18	67	2.5
L. acutus	Dorsal	S5	39	7	27	0.9	18	67	2.3
L. acutus	Dorsal	S6	33	5	22	0.7	16	67	2.2
L. acutus	Dorsal	S1	169	32	106	1.4	19	63	0.8
L. acutus	Dorsal	S2	113	16	66	1.4	14	59	1.2
L. acutus	Dorsal	S3	94	14	56	2	15	60	2.1
L. acutus	Dorsal	S4	79	12	52	1.9	15	66	2.4
L. acutus	Dorsal	S5	66	10	42	1.5	16	64	2.3
L. acutus	Dorsal	S6	58	8	36	1.3	14	63	2.3
L. acutus	Dorsal	S1	145	30	83	1.2	21	57	0.8
L. acutus	Dorsal	S2	102	15	59	1.2	15	57	1.2
L. acutus	Dorsal	S3	77	12	47	1.5	16	61	1.9
L. acutus	Dorsal	S4	59	10	39	1.4	17	66	2.3
L. acutus	Dorsal	S5	48	9	31	1	18	64	2.1
L. acutus	Dorsal	S6	38	6	23	0.9	17	61	2.4
L. acutus	Dorsal	S1	153	32	76	1.2	21	50	0.8
L. acutus	Dorsal	S2	108	16	65	1.4	15	60	1.3
L. acutus	Dorsal	S3	80	13	51	1.5	17	64	1.9
L. acutus	Dorsal	S4	62	11	42	1.6	18	67	2.5
L. acutus	Dorsal	S5	51	9	35	1.1	18	68	2.1
L. acutus	Dorsal	S6	41	7	29	0.9	17	71	2.2
L. acutus	Dorsal	S1	165	33	107	1.3	20	65	0.8
L. acutus	Dorsal	S2	119	17	71	1.2	14	60	1
L. acutus	Dorsal	S3	87	14	57	1.6	16	65	1.8
L. acutus	Dorsal	S4	69	12	45	1.6	18	65	2.3
L. acutus	Dorsal	S5	52	10	35	1.2	19	67	2.3
L. acutus	Dorsal	S6	47	8	33	1	17	69	2.2
L. acutus	Dorsal	S1	169	32	101	1.2	19	59	0.7
L. acutus	Dorsal	S2	113	17	66	1.2	15	59	1.1
L. acutus	Dorsal	S3	85	14	55	1.6	16	64	1.9
L. acutus	Dorsal	S4	67	12	44	1.5	18	65	2.3
L. acutus	Dorsal	S5	45	8	30	1	19	67	2.1
L. acutus	Dorsal	S6	46	8	32	1	17	69	2.2
L. acutus	Dorsal	S1	279	40	154	2	14	55	0.7
L. acutus	Dorsal	S2	194	32	124	2.3	17	64	1.2
L. acutus	Dorsal	S3	150	28	98	3	19	65	2
L. acutus	Dorsal	S4	132	24	87	3.3	18	66	2.5
L. acutus	Dorsal	S5	103	20	73	2.3	19	71	2.2
L. acutus	Dorsal	S6	77	15	56	1.7	19	73	2.2
L. acutus	Dorsal	S1	294	63	154	2.4	21	52	0.8
L. acutus	Dorsal	S2	217	30	139	2.6	14	64	1.2
L. acutus	Dorsal	S3	170	25	109	3.6	15	64	2.1
L. acutus	Dorsal	S4	141	21	99	3.5	15	70	2.5
L. acutus	Dorsal	S5	109	19	68	2.4	17	63	2.2
L. acutus	Dorsal	S6	81	14	50	1.9	17	61	2.4
L. acutus	Dorsal	S1	391	100	231	2.7	25	59	0.7
L. acutus	Dorsal	S2	297	40	174	3.9	13	59	1.3
L. acutus	Dorsal	S3	224	33	146	4.9	15	65	2.2
L. acutus	Dorsal	S4	182	28	118	4.4	16	65	2.4
L. acutus	Dorsal	S5	146	24	102	3.1	16	70	2.1
L. acutus	Dorsal	S6	114	18	77	2.6	16	67	2.3
L. acutus	Dorsal	S1	402	90	253	3.2	22	63	0.8
L. acutus	Dorsal	S2	293	43	168	3.5	15	57	1.2
L. acutus	Dorsal	S3	207	33	130	4.4	16	63	2.1
L. acutus	Dorsal	S4	180	30	116	4.3	17	64	2.4
L. acutus	Dorsal	S5	149	25	100	3.3	17	67	2.2
L. acutus	Dorsal	S6	126	19	79	2.9	15	63	2.3
L. acutus	Fluke	S1	240	44	65	11.3	18	27	4.7
L. acutus	Fluke	S2	179	33	53	6.1	18	30	3.4
L. acutus	Fluke	S3	152	27	47	5	18	31	3.3
L. acutus	Fluke	S4	134	21	39	4.4	16	29	3.3
L. acutus	Fluke	S5	119	17	30	4.9	14	25	4.1
L. acutus	Fluke	S6	101	12	21	2.8	12	21	2.8
L. acutus	Fluke	S1	231	42	60	12	18	26	5.2
L. acutus	Fluke	S2	173	32	53	6.9	18	31	4
L. acutus	Fluke	S3	147	26	44	5	18	30	3.4
L. acutus	Fluke	S4	127	20	33	4.5	16	26	3.5
L. acutus	Fluke	S5	104	15	28	4	14	27	3.8
L. acutus	Fluke	S6	78	11	20	3	14	26	3.8
L. acutus	Fluke	S1	202	36	55	9.7	18	27	4.8
L. acutus	Fluke	S2	153	27	46	5.8	18	30	3.8
L. acutus	Fluke	S3	130	21	40	4.2	16	31	3.2
L. acutus	Fluke	S4	108	16	30	4.5	15	28	4.2
L. acutus	Fluke	S5	83	12	26	3.8	14	31	4.6
L. acutus	Fluke	S6	57	9	19	2.9	16	33	5.1
D. delphis	Dorsal	S1	219	33	94	1.5	15	43	0.7
D. delphis	Dorsal	S2	173	27	68	2.4	15	39	1.4
D. delphis	Dorsal	S3	149	23	61	2.8	15	41	1.9
D. delphis	Dorsal	S4	126	20	50	3	16	40	2.4
D. delphis	Dorsal	S5	105	17	36	2.3	16	34	2.2
D. delphis	Dorsal	S6	86	13	27	2.2	15	31	2.5
D. delphis	Dorsal	S1	243	37	107	1.9	15	44	0.8
D. delphis	Dorsal	S2	189	28	78	2.7	15	41	1.4
D. delphis	Dorsal	S3	158	24	62	3.2	15	39	2
D. delphis	Dorsal	S4	133	21	45	3.2	16	34	2.4
D. delphis	Dorsal	S5	108	18	34	2.5	17	31	2.3
D. delphis	Dorsal	S6	78	13	26	2	17	33	2.5
D. delphis	Dorsal	S1	244	33	117	2	13	48	0.8
D. delphis	Dorsal	S2	188	28	75	2.3	15	40	1.2
D. delphis	Dorsal	S3	179	27	64	3.6	15	36	2
D. delphis	Dorsal	S4	178	28	59	4.3	16	33	2.4
D. delphis	Dorsal	S5	142	23	52	3.1	16	37	2.2
D. delphis	Dorsal	S6	115	18	45	2.7	16	39	2.3
D. delphis	Dorsal	S1	242	34	94	2.2	14	39	0.9
D. delphis	Dorsal	S2	192	26	79	2.3	13	41	1.2
D. delphis	Dorsal	S3	158	21	57	3.2	14	36	2
D. delphis	Dorsal	S4	136	18	48	3.1	14	35	2.3
D. delphis	Dorsal	S5	106	16	38	2.3	15	36	2.2
D. delphis	Dorsal	S6	90	11	25	2.2	12	28	2.4
D. delphis	Dorsal	S1	215	34	86	1.5	16	40	0.7
D. delphis	Dorsal	S2	177	28	64	2.3	16	36	1.3
D. delphis	Dorsal	S3	153	25	54	2.8	16	35	1.8
D. delphis	Dorsal	S4	130	21	51	3.1	17	39	2.4
D. delphis	Dorsal	S5	101	17	38	2.1	17	38	2.1
D. delphis	Dorsal	S6	71	12	22	1.6	18	31	2.2
D. delphis	Dorsal	S1	248	38	150	2	15	60	0.8
D. delphis	Dorsal	S2	206	27	119	2.9	13	58	1.4
D. delphis	Dorsal	S3	169	24	106	3.2	14	63	1.9
D. delphis	Dorsal	S4	140	20	82	3.2	14	59	2.3
D. delphis	Dorsal	S5	123	17	81	2.7	13	66	2.2
D. delphis	Dorsal	S6	105	12	80	2.5	11	76	2.4
D. delphis	Dorsal	S1	247	43	142	1.7	17	58	0.7
D. delphis	Dorsal	S2	202	31	104	2.2	15	52	1.1
D. delphis	Dorsal	S3	164	25	102	3.3	15	62	2
D. delphis	Dorsal	S4	138	22	82	3.2	16	59	2.3
D. delphis	Dorsal	S5	107	18	71	2.4	17	66	2.2
D. delphis	Dorsal	S6	84	14	51	1.9	17	61	2.2
D. delphis	Dorsal	S1	222	36	123	1.6	16	55	0.7
D. delphis	Dorsal	S2	190	30	112	2.3	16	59	1.2
D. delphis	Dorsal	S3	146	24	94	2.9	17	64	2
D. delphis	Dorsal	S4	123	21	74	3	17	60	2.4
D. delphis	Dorsal	S5	106	19	68	2.4	18	64	2.3
D. delphis	Dorsal	S6	90	16	62	2.1	18	68	2.3
D. delphis	Dorsal	S1	260	43	136	1.8	17	52	0.7
D. delphis	Dorsal	S2	223	35	125	2.7	16	56	1.2
D. delphis	Dorsal	S3	182	30	109	3.5	16	60	1.9
D. delphis	Dorsal	S4	147	25	94	3.5	17	64	2.4
D. delphis	Dorsal	S5	118	21	77	2.6	18	65	2.2
D. delphis	Dorsal	S6	88	16	59	2.1	18	67	2.4
D. delphis	Dorsal	S1	238	37	141	1.7	16	59	0.7
D. delphis	Dorsal	S2	192	28	110	2.5	15	58	1.3
D. delphis	Dorsal	S3	152	23	91	3	15	60	2
D. delphis	Dorsal	S4	123	20	81	3	16	66	2.4
D. delphis	Dorsal	S5	99	16	67	2.2	16	67	2.2
D. delphis	Dorsal	S6	86	12	59	2	14	68	2.3
D. delphis	Dorsal	S1	236	39	143	1.9	16	61	0.8
D. delphis	Dorsal	S2	194	32	110	2.3	17	57	1.2
D. delphis	Dorsal	S3	161	28	98	3.2	17	61	2
D. delphis	Dorsal	S4	135	24	81	3.1	17	60	2.3
D. delphis	Dorsal	S5	118	21	75	2.6	18	63	2.2
D. delphis	Dorsal	S6	94	16	59	2.2	17	63	2.3
D. delphis	Dorsal	S1	218	36	116	1.5	16	53	0.7
D. delphis	Dorsal	S2	171	27	97	2.2	16	57	1.3
D. delphis	Dorsal	S3	148	23	92	2.8	16	62	1.9
D. delphis	Dorsal	S4	119	20	74	2.9	17	62	2.4
D. delphis	Dorsal	S5	101	16	68	2.3	16	67	2.3
D. delphis	Dorsal	S6	75	12	45	1.9	16	60	2.5
D. delphis	Dorsal	S1	251	36	141	2	14	56	0.8
D. delphis	Dorsal	S2	201	29	114	2.4	15	57	1.2
D. delphis	Dorsal	S3	159	25	102	3	16	64	1.9
D. delphis	Dorsal	S4	135	21	92	3.2	15	68	2.4
D. delphis	Dorsal	S5	110	17	70	2.4	16	64	2.2
D. delphis	Dorsal	S6	93	15	61	2.3	16	66	2.5
D. delphis	Dorsal	S1	255	39	157	2	15	61	0.8
D. delphis	Dorsal	S2	209	30	116	2.9	15	56	1.4
D. delphis	Dorsal	S3	160	24	89	2.9	15	56	1.8
D. delphis	Dorsal	S4	140	22	92	3.2	15	66	2.3
D. delphis	Dorsal	S5	118	18	77	2.6	16	65	2.2
D. delphis	Dorsal	S6	104	15	66	2.5	15	63	2.4
D. delphis	Dorsal	S1	266	36	144	1.9	14	54	0.7
D. delphis	Dorsal	S2	187	27	104	2.4	15	56	1.3
D. delphis	Dorsal	S3	145	23	98	2.6	16	67	1.8
D. delphis	Dorsal	S4	123	20	82	3.1	17	66	2.5
D. delphis	Dorsal	S5	101	17	66	2.3	16	65	2.3
D. delphis	Dorsal	S6	79	13	54	1.9	16	69	2.4
D. delphis	Dorsal	S1	266	40	158	2.1	15	59	0.8
D. delphis	Dorsal	S2	208	30	124	2.5	14	60	1.2
D. delphis	Dorsal	S3	178	27	112	3.4	15	63	1.9
D. delphis	Dorsal	S4	139	22	96	3.3	16	69	2.4
D. delphis	Dorsal	S5	117	19	75	2.7	16	64	2.3
D. delphis	Dorsal	S6	94	16	67	2.3	17	72	2.4
D. delphis	Fluke	S1	180	40	49	11	22	27	6.1
D. delphis	Fluke	S2	140	29	48	4.9	21	34	3.5
D. delphis	Fluke	S3	128	24	44	4	19	34	3.1
D. delphis	Fluke	S4	114	21	38	4.2	18	33	3.7
D. delphis	Fluke	S5	97	17	30	4.2	18	31	4.3
D. delphis	Fluke	S6	77	13	22	2.9	16	29	3.7
D. delphis	Fluke	S1	178	37	45	9.8	21	25	5.5
D. delphis	Fluke	S2	139	29	43	4.5	21	31	3.2
D. delphis	Fluke	S3	126	25	40	4	20	31	3.2
D. delphis	Fluke	S4	111	21	35	4.2	18	31	3.8
D. delphis	Fluke	S5	95	16	27	3.9	16	28	4.1
D. delphis	Fluke	S6	75	11	21	3	15	28	4
D. delphis	Fluke	S1	165	34	43	9.1	21	26	5.5
D. delphis	Fluke	S2	137	27	41	4.3	20	30	3.1
D. delphis	Fluke	S3	120	23	37	3.8	19	31	3.2
D. delphis	Fluke	S4	102	19	31	3.6	19	30	3.5
D. delphis	Fluke	S5	81	15	26	3.8	19	32	4.7
D. delphis	Fluke	S6	55	10	16	3.2	18	29	5.8
D. delphis	Fluke	S1	153	36	45	10.6	24	29	6.9
D. delphis	Fluke	S2	122	28	44	4.8	23	36	3.9
D. delphis	Fluke	S3	108	24	39	3.9	22	36	3.6
D. delphis	Fluke	S4	92	20	34	4.2	22	37	4.6
D. delphis	Fluke	S5	70	15	25	4.1	21	36	5.9
D. delphis	Fluke	S6	44	10	17	2.9	23	39	6.6
T. truncatus	Dorsal	S1	255	42	134	2	16	52	0.8
T. truncatus	Dorsal	S2	208	34	114	3.7	16	55	1.8
T. truncatus	Dorsal	S3	178	29	106	4.3	16	60	2.4
T. truncatus	Dorsal	S4	143	25	90	3.6	17	63	2.5
T. truncatus	Dorsal	S5	121	21	80	3	17	66	2.5
T. truncatus	Dorsal	S6	93	16	65	2.3	17	70	2.5
T. truncatus	Dorsal	S1	363	56	216	3.6	15	60	1
T. truncatus	Dorsal	S2	293	44	190	4.7	15	65	1.6
T. truncatus	Dorsal	S3	224	35	160	5.2	15	71	2.3
T. truncatus	Dorsal	S4	183	29	120	4.4	16	65	2.4
T. truncatus	Dorsal	S5	155	25	98	3.7	16	63	2.4
T. truncatus	Dorsal	S6	133	19	92	3.2	14	69	2.4
T. truncatus	Dorsal	S1	390	66	257	3.9	17	66	1
T. truncatus	Dorsal	S2	314	51	178	4.7	16	57	1.5
T. truncatus	Dorsal	S3	249	41	144	6.2	16	58	2.5
T. truncatus	Dorsal	S4	213	36	135	5.3	17	63	2.5
T. truncatus	Dorsal	S5	186	32	127	4.5	17	68	2.4
T. truncatus	Dorsal	S6	153	24	107	3.5	16	70	2.3
T. truncatus	Dorsal	S1	142	35	93	1.1	24	66	0.8
T. truncatus	Dorsal	S2	101	18	68	1.9	18	67	1.9
T. truncatus	Dorsal	S3	75	14	51	1.7	19	69	2.3
T. truncatus	Dorsal	S4	57	12	36	1.4	20	64	2.4
T. truncatus	Dorsal	S5	47	10	30	1	21	65	2.2
T. truncatus	Dorsal	S6	33	7	23	0.8	22	69	2.4
T. truncatus	Dorsal	S1	188	36	110	1.7	19	59	0.9
T. truncatus	Dorsal	S2	126	21	78	2	16	62	1.6
T. truncatus	Dorsal	S3	97	18	69	2.3	18	71	2.4
T. truncatus	Dorsal	S4	77	15	52	1.9	20	68	2.5
T. truncatus	Dorsal	S5	58	12	40	1.4	21	69	2.4
T. truncatus	Dorsal	S6	46	8	32	1.1	18	70	2.3
T. truncatus	Dorsal	S1	219	42	139	1.8	19	63	0.8
T. truncatus	Dorsal	S2	143	21	87	2.7	14	61	1.9
T. truncatus	Dorsal	S3	116	18	75	2.8	16	64	2.4
T. truncatus	Dorsal	S4	92	16	58	2.2	17	63	2.4
T. truncatus	Dorsal	S5	79	13	56	1.7	17	71	2.2
T. truncatus	Dorsal	S6	66	10	42	1.5	16	64	2.2
T. truncatus	Dorsal	S1	111	27	78	0.9	24	70	0.8
T. truncatus	Dorsal	S2	81	14	46	1.4	18	57	1.7
T. truncatus	Dorsal	S3	61	12	40	1.5	19	65	2.4
T. truncatus	Dorsal	S4	48	10	30	1.2	21	63	2.5
T. truncatus	Dorsal	S5	38	9	24	0.9	23	62	2.4
T. truncatus	Dorsal	S6	28	6	18	0.6	22	62	2.2
T. truncatus	Dorsal	S1	155	33	92	1.4	21	59	0.9
T. truncatus	Dorsal	S2	115	19	75	2.1	17	65	1.8
T. truncatus	Dorsal	S3	86	16	54	2.1	19	62	2.4
T. truncatus	Dorsal	S4	70	14	45	1.8	20	64	2.5
T. truncatus	Dorsal	S5	61	13	41	1.5	21	67	2.4
T. truncatus	Dorsal	S6	44	9	29	1	22	67	2.3
T. truncatus	Dorsal	S1	134	35	89	1.3	27	67	1
T. truncatus	Dorsal	S2	104	17	65	1.8	17	62	1.7
T. truncatus	Dorsal	S3	81	14	47	1.9	18	58	2.4
T. truncatus	Dorsal	S4	63	12	41	1.6	19	65	2.5
T. truncatus	Dorsal	S5	48	10	30	1.1	21	63	2.3
T. truncatus	Dorsal	S6	38	8	25	0.9	21	67	2.4
T. truncatus	Dorsal	S1	198	34	129	2.4	17	65	1.2
T. truncatus	Dorsal	S2	141	19	84	2.4	14	60	1.7
T. truncatus	Dorsal	S3	110	16	74	2.5	15	67	2.3
T. truncatus	Dorsal	S4	86	14	55	2	17	64	2.3
T. truncatus	Dorsal	S5	77	12	51	1.9	16	66	2.4
T. truncatus	Dorsal	S6	60	9	39	1.4	16	66	2.3
T. truncatus	Fluke	S1	301	54	87	12.9	18	29	4.3
T. truncatus	Fluke	S2	203	39	61	6.5	19	30	3.2
T. truncatus	Fluke	S3	171	31	52	5.1	18	30	3
T. truncatus	Fluke	S4	142	26	41	4.8	18	29	3.4
T. truncatus	Fluke	S5	130	22	34	4.3	17	26	3.3
T. truncatus	Fluke	S6	104	18	23	3.3	17	22	3.2
T. truncatus	Fluke	S1	208	48	80	12.1	23	38	5.8
T. truncatus	Fluke	S2	176	36	58	7	20	33	4
T. truncatus	Fluke	S3	156	28	48	5	18	31	3.2
T. truncatus	Fluke	S4	136	23	35	5	17	26	3.7
T. truncatus	Fluke	S5	114	19	30	4	17	26	3.5
T. truncatus	Fluke	S6	85	15	20	3.5	18	24	4.1
T. truncatus	Fluke	S1	223	52	85	12	23	38	5.4
T. truncatus	Fluke	S2	189	38	62	7.6	20	33	4
T. truncatus	Fluke	S3	167	30	50	5.5	18	30	3.3
T. truncatus	Fluke	S4	144	25	42	5	17	29	3.5
T. truncatus	Fluke	S5	121	21	31	4.2	17	26	3.5
T. truncatus	Fluke	S6	93	17	22	3.3	18	24	3.5
G. melas	Dorsal	S1	395	93	166	3.6	23	42	0.9
G. melas	Dorsal	S2	329	57	161	6.9	17	49	2.1
G. melas	Dorsal	S3	267	45	109	6.7	17	41	2.5
G. melas	Dorsal	S4	215	36	86	5.6	17	40	2.6
G. melas	Dorsal	S5	178	29	67	4.3	16	38	2.4
G. melas	Dorsal	S6	126	20	47	3	16	37	2.4
G. melas	Dorsal	S1	576	117	225	6.3	20	39	1.1
G. melas	Dorsal	S2	430	79	176	9.5	18	41	2.2
G. melas	Dorsal	S3	363	66	134	8.7	18	37	2.4
G. melas	Dorsal	S4	303	50	127	7.6	17	42	2.5
G. melas	Dorsal	S5	259	42	88	6.2	16	34	2.4
G. melas	Dorsal	S6	212	30	80	4.9	14	38	2.3
G. melas	Dorsal	S1	503	117	251	6	23	50	1.2
G. melas	Dorsal	S2	411	70	152	8.2	17	37	2
G. melas	Dorsal	S3	326	54	131	7.5	16	40	2.3
G. melas	Dorsal	S4	266	41	107	6.7	15	40	2.5
G. melas	Dorsal	S5	209	31	86	5	15	41	2.4
G. melas	Dorsal	S6	155	21	54	3.7	14	35	2.4
G. melas	Dorsal	S1	161	31	79	1.6	20	49	1
G. melas	Dorsal	S2	125	19	80	2.8	15	64	2.2
G. melas	Dorsal	S3	107	16	64	2.7	15	60	2.5
G. melas	Dorsal	S4	84	13	52	2.2	15	62	2.6
G. melas	Dorsal	S5	66	11	40	1.5	16	61	2.3
G. melas	Dorsal	S6	48	8	29	1.2	16	59	2.4
G. melas	Dorsal	S1	279	58	191	2.2	21	68	0.8
G. melas	Dorsal	S2	206	34	124	4.1	17	60	2
G. melas	Dorsal	S3	175	29	114	4	17	65	2.3
G. melas	Dorsal	S4	150	21	97	3.8	14	65	2.5
G. melas	Dorsal	S5	123	17	74	2.8	14	60	2.3
G. melas	Dorsal	S6	93	13	61	2.3	14	66	2.5
G. melas	Dorsal	S1	141	32	82	1.3	23	58	0.9
G. melas	Dorsal	S2	116	19	71	2.4	16	61	2.1
G. melas	Dorsal	S3	101	16	64	2.4	16	63	2.4
G. melas	Dorsal	S4	92	13	57	2.4	14	62	2.6
G. melas	Dorsal	S5	75	10	52	1.8	14	70	2.4
G. melas	Dorsal	S6	63	8	43	1.5	13	69	2.3
G. melas	Dorsal	S1	256	55	154	2.6	22	60	1
G. melas	Dorsal	S2	204	37	116	4.3	18	57	2.1
G. melas	Dorsal	S3	174	28	109	4	16	63	2.3
G. melas	Dorsal	S4	158	23	101	3.8	15	64	2.4
G. melas	Dorsal	S5	134	18	91	3.2	13	68	2.4
G. melas	Dorsal	S6	103	13	61	2.6	13	60	2.5
G. melas	Dorsal	S1	250	61	153	2	25	61	0.8
G. melas	Dorsal	S2	210	40	135	4.6	19	64	2.2
G. melas	Dorsal	S3	182	32	109	4.6	18	60	2.5
G. melas	Dorsal	S4	152	25	93	3.8	16	61	2.5
G. melas	Dorsal	S5	136	20	90	3.1	15	66	2.3
G. melas	Dorsal	S6	111	16	78	2.6	14	70	2.3
G. melas	Dorsal	S1	333	81	195	3	24	59	0.9
G. melas	Dorsal	S2	254	48	160	5.6	19	63	2.2
G. melas	Dorsal	S3	224	42	146	5.6	19	65	2.5
G. melas	Dorsal	S4	183	29	108	4.8	16	59	2.6
G. melas	Dorsal	S5	163	24	94	3.8	14	58	2.3
G. melas	Dorsal	S6	128	17	87	3.1	14	68	2.4
G. melas	Dorsal	S1	295	75	180	2.4	25	61	0.8
G. melas	Dorsal	S2	246	47	145	4.9	19	59	2
G. melas	Dorsal	S3	204	37	121	4.7	18	59	2.3
G. melas	Dorsal	S4	168	28	101	4.2	16	60	2.5
G. melas	Dorsal	S5	157	24	104	4.1	15	66	2.6
G. melas	Dorsal	S6	131	18	91	3.5	14	69	2.7
G. melas	Dorsal	S1	207	46	129	2.1	22	62	1
G. melas	Dorsal	S2	170	30	105	3.7	18	62	2.2
G. melas	Dorsal	S3	139	24	89	3.3	17	64	2.4
G. melas	Dorsal	S4	119	18	74	3.1	15	62	2.6
G. melas	Dorsal	S5	101	15	64	2.5	14	63	2.5
G. melas	Dorsal	S6	84	11	58	2.2	13	69	2.6
G. melas	Dorsal	S1	303	52	172	2.7	17	57	0.9
G. melas	Dorsal	S2	234	37	137	4.9	16	59	2.1
G. melas	Dorsal	S3	199	30	121	5	15	61	2.5
G. melas	Dorsal	S4	160	23	103	4.2	14	64	2.6
G. melas	Dorsal	S5	141	19	95	3.4	14	67	2.4
G. melas	Dorsal	S6	105	14	68	2.7	13	65	2.6
G. melas	Dorsal	S1	264	51	177	2.1	19	67	0.8
G. melas	Dorsal	S2	209	32	133	4.8	16	64	2.3
G. melas	Dorsal	S3	175	27	105	4.6	15	60	2.6
G. melas	Dorsal	S4	150	22	80	3.9	14	54	2.6
G. melas	Dorsal	S5	114	17	72	2.6	15	63	2.3
G. melas	Dorsal	S6	85	13	58	2	15	68	2.4
G. melas	Fluke	S1	292	65	106	1.8	22	36	5.1
G. melas	Fluke	S2	227	47	78	2.1	21	34	4.7
G. melas	Fluke	S3	196	41	67	1.8	21	34	3.6
G. melas	Fluke	S4	164	34	56	2.2	21	34	3.7
G. melas	Fluke	S5	133	27	44	2.8	20	33	3.8
G. melas	Fluke	S6	96	19	31	4.1	20	32	3.9
G. melas	Fluke	S1	280	63	103	1.9	23	37	5.4
G. melas	Fluke	S2	220	44	76	2.1	20	35	4.5
G. melas	Fluke	S3	190	38	63	2.1	20	33	3.9
G. melas	Fluke	S4	158	31	53	2.4	20	34	3.8
G. melas	Fluke	S5	123	24	41	3.1	20	33	3.8
G. melas	Fluke	S6	86	16	29	4.3	19	34	3.7
G. melas	Fluke	S1	254	62	85	1.8	24	33	4.5
G. melas	Fluke	S2	203	42	67	2	21	33	4
G. melas	Fluke	S3	169	34	58	2.1	20	34	3.5
G. melas	Fluke	S4	135	27	47	2.5	20	35	3.4
G. melas	Fluke	S5	102	20	35	3.4	20	34	3.5
G. melas	Fluke	S6	74	14	25	5	19	34	3.7
P.phocaena	Dorsal	S1	191	25	71	1.7	13	37	0.9
P.phocaena	Dorsal	S2	169	22	58	2.5	13	34	1.5
P.phocaena	Dorsal	S3	142	19	47	2.7	13	33	1.9
P.phocaena	Dorsal	S4	119	17	43	2.4	14	40	2
P.phocaena	Dorsal	S5	95	15	34	2	16	36	2.1
P.phocaena	Dorsal	S6	74	12	27	1.6	17	37	2.2
P.phocaena	Dorsal	S1	174	24	65	2.1	14	37	1.2
P.phocaena	Dorsal	S2	152	22	53	2.3	14	35	1.5
P.phocaena	Dorsal	S3	133	19	45	2.4	14	34	1.8
P.phocaena	Dorsal	S4	109	18	39	2.1	17	36	1.9
P.phocaena	Dorsal	S5	90	15	32	1.8	17	36	2
P.phocaena	Dorsal	S6	74	12	25	1.6	16	34	2.1
P.phocaena	Dorsal	S1	182	23	69	2	13	38	1.1
P.phocaena	Dorsal	S2	155	22	56	2.5	14	36	1.6
P.phocaena	Dorsal	S3	139	18	47	2.6	13	34	1.9
P.phocaena	Dorsal	S4	120	17	42	2.3	14	35	1.9
P.phocaena	Dorsal	S5	91	16	34	1.7	17	37	1.9
P.phocaena	Dorsal	S6	67	12	27	1.3	17	41	1.9
P.phocaena	Fluke	S1	95	24	34	5.5	25	36	5.8
P.phocaena	Fluke	S2	81	19	29	3.2	23	36	3.9
P.phocaena	Fluke	S3	74	16	24	2.7	22	32	3.6
P.phocaena	Fluke	S4	67	14	22	1.5	21	33	2.3
P.phocaena	Fluke	S5	60	11	20	1.2	18	33	2
P.phocaena	Fluke	S6	52	9	20	1.7	16	19	3.2
P.phocaena	Fluke	S1	125	29	39	6	23	31	4.8
P.phocaena	Fluke	S2	101	22	32	4.1	22	32	4.1
P.phocaena	Fluke	S3	88	18	26	2.8	20	30	3.2
P.phocaena	Fluke	S4	79	15	27	1.9	19	34	2.4
P.phocaena	Fluke	S5	69	13	24	2	18	35	2.9
P.phocaena	Fluke	S6	58	11	21	2.1	18	24	3.6
P.phocaena	Fluke	S1	117	28	39	5.9	24	33	5
P.phocaena	Fluke	S2	98	21	30	3.7	21	31	3.8
P.phocaena	Fluke	S3	85	18	25	3	21	29	3.5
P.phocaena	Fluke	S4	76	15	22	2.1	20	29	2.8
P.phocaena	Fluke	S5	67	13	25	1.6	19	37	2.4
P.phocaena	Fluke	S6	58	10	24	1.9	17	21	3.3
L. albirostris	Dorsal	S1	408	74	161	2.9	18	39	0.7
L. albirostris	Dorsal	S2	293	45	119	2.6	15	41	0.9
L. albirostris	Dorsal	S3	200	27	89	3.8	14	45	1.9
L. albirostris	Dorsal	S4	155	20	65	3.4	13	42	2.2
L. albirostris	Dorsal	S5	117	15	50	2.2	13	42	1.9
L. albirostris	Dorsal	S6	102	12	38	2	12	37	2
L. albirostris	Dorsal	S1	500	72	219	3	14	44	0.6
L. albirostris	Dorsal	S2	326	48	153	3.3	15	47	1
L. albirostris	Dorsal	S3	247	39	94	4.7	16	38	1.9
L. albirostris	Dorsal	S4	205	34	75	5.1	17	37	2.5
L. albirostris	Dorsal	S5	179	31	67	3.4	17	37	1.9
L. albirostris	Dorsal	S6	162	25	53	3.6	15	33	2.2
L. albirostris	Dorsal	S1	449	73	190	2.7	16	42	0.6
L. albirostris	Dorsal	S2	305	46	137	3.1	15	45	1
L. albirostris	Dorsal	S3	219	33	92	3.9	15	42	1.8
L. albirostris	Dorsal	S4	175	27	70	4.2	15	40	2.4
L. albirostris	Dorsal	S5	143	23	58	2.7	16	41	1.9
L. albirostris	Dorsal	S6	127	18	43	2.5	14	34	2
L. albirostris	Fluke	S1	276	51	75	11.9	18	27	4.3
L. albirostris	Fluke	S2	192	36	59	6.9	19	31	3.6
L. albirostris	Fluke	S3	158	28	48	6.2	18	30	3.9
L. albirostris	Fluke	S4	132	22	40	5	17	30	3.8
L. albirostris	Fluke	S5	112	17	33	4.8	15	29	4.3
L. albirostris	Fluke	S6	95	13	21	3.5	14	22	3.7
L. albirostris	Fluke	S1	221	48	70	11.1	22	32	5
L. albirostris	Fluke	S2	176	34	58	7	19	33	4
L. albirostris	Fluke	S3	142	26	44	6.3	18	31	4.4
L. albirostris	Fluke	S4	118	21	38	5.6	18	32	4.7
L. albirostris	Fluke	S5	100	16	30	4.6	16	30	4.6
L. albirostris	Fluke	S6	78	12	20	3.7	15	26	4.7
L. albirostris	Fluke	S1	245	49	73	10.8	20	30	4.4
L. albirostris	Fluke	S2	181	36	59	6.5	19	32	3.6
L. albirostris	Fluke	S3	147	27	47	5.9	18	31	4
L. albirostris	Fluke	S4	122	21	39	5	17	30	4.1
L. albirostris	Fluke	S5	102	16	32	4.4	16	28	4.3
L. albirostris	Fluke	S6	76	12	21	3.2	15	25	4.2
B. acutorostrata	Dorsal	S1	371	56	137	3	15	37	0.8
B. acutorostrata	Dorsal	S2	242	37	86	3.2	15	36	1.3
B. acutorostrata	Dorsal	S3	189	29	65	3.2	15	34	1.7
B. acutorostrata	Dorsal	S4	157	25	55	2.5	16	35	1.6
B. acutorostrata	Dorsal	S5	136	22	48	2.3	16	35	1.7
B. acutorostrata	Dorsal	S6	114	15	41	1.8	13	36	1.6
B. acutorostrata	Fluke	S1	507	116	169	25.9	23	33	5.1
B. acutorostrata	Fluke	S2	392	82	119	12.5	21	30	3.2
B. acutorostrata	Fluke	S3	331	68	118	7.3	21	36	2.2
B. acutorostrata	Fluke	S4	269	56	97	6.7	21	36	2.5
B. acutorostrata	Fluke	S5	209	43	70	8.6	20	33	4.1
B. acutorostrata	Fluke	S6	145	33	43	3.2	23	29	2.2
