# Supplementary material for: Form, function, and divergence of a generic fin shape in small cetaceans
Source: PLoS One. 2021 Aug 11;16(8):e0255464. doi: 10.1371/journal.pone.0255464 (PMC8357180; doi:10.1371/journal.pone.0255464)
Supplement: S3 File — (XLSX) [file pone.0255464.s019.xlsx]

## Sheet: Dorsal fin Section #1
B. acutorostrata dorsal fin Section #1		D. delphis dorsal fin Section #1		G. melas dorsal fin Section #1		L. acutus dorsal fin Section #1		L. albirostris dorsal fin Section #1		P. phocoena dorsal fin Section #1		T. truncatus dorsal fin Section #1		EPPLER 297 AIRFOIL 15%		E836 AIRFOIL 15%
X_Coord	Y_Coord	X_Coord	Y_Coord	X_Coord	Y_Coord	X_Coord	Y_Coord	X_Coord	Y_Coord	X_Coord	Y_Coord	X_Coord	Y_Coord	X_Coord	Y_Coord	X_Coord	Y_Coord
1	0	1	0	1	0	1	0	1	0	1	0	1	0	1	0	1	0
0.997261	-0.00400923	0.997261	-0.00222303	0.997261	-0.00492713	0.997261	-0.00412842	0.997261	-0.00207887	0.997261	-0.00388821	0.997261	-0.00490793	0.997261	-0.000130213	0.997261	-0.000188971
0.989074	-0.00770147	0.989074	-0.00742199	0.989074	-0.00999769	0.989074	-0.00822711	0.989074	-0.00523495	0.989074	-0.0105142	0.989074	-0.010052	0.989074	-0.000685101	0.989074	-0.000995647
0.975528	-0.0111243	0.975528	-0.0118946	0.975528	-0.0152142	0.975528	-0.0121528	0.975528	-0.00883542	0.975528	-0.0153945	0.975528	-0.0145928	0.975528	-0.00197194	0.975528	-0.00279308
0.956773	-0.0143593	0.956773	-0.017055	0.956773	-0.0213168	0.956773	-0.0163773	0.956773	-0.0126233	0.956773	-0.0197038	0.956773	-0.0187031	0.956773	-0.00412755	0.956773	-0.00551796
0.933013	-0.0178759	0.933013	-0.0227292	0.933013	-0.0282634	0.933013	-0.0204976	0.933013	-0.0167796	0.933013	-0.0227816	0.933013	-0.022728	0.933013	-0.00723025	0.933013	-0.00908252
0.904508	-0.0219447	0.904508	-0.0288942	0.904508	-0.0352553	0.904508	-0.0252104	0.904508	-0.0214004	0.904508	-0.0256574	0.904508	-0.0273111	0.904508	-0.0114467	0.904508	-0.013579
0.871572	-0.0265597	0.871572	-0.0355895	0.871572	-0.0421393	0.871572	-0.0303603	0.871572	-0.0265277	0.871572	-0.02886	0.871572	-0.0324195	0.871572	-0.0169163	0.871572	-0.0191809
0.834565	-0.0318512	0.834565	-0.042365	0.834565	-0.0491424	0.834565	-0.0359269	0.834565	-0.0321457	0.834565	-0.0326117	0.834565	-0.037935	0.834565	-0.0236307	0.834565	-0.0258712
0.793893	-0.0375314	0.793893	-0.0497765	0.793893	-0.0561557	0.793893	-0.0417951	0.793893	-0.0381131	0.793893	-0.0369335	0.793893	-0.0437847	0.793893	-0.0314441	0.793893	-0.0334785
0.75	-0.0435745	0.75	-0.05589	0.75	-0.0633156	0.75	-0.0480311	0.75	-0.0442707	0.75	-0.0415639	0.75	-0.0497168	0.75	-0.0400717	0.75	-0.0417246
0.703368	-0.049725	0.703368	-0.0621257	0.703368	-0.0704	0.703368	-0.0543501	0.703368	-0.0504261	0.703368	-0.0465751	0.703368	-0.0555538	0.703368	-0.0487242	0.703368	-0.0500478
0.654508	-0.0556985	0.654508	-0.0677379	0.654508	-0.0772893	0.654508	-0.0606343	0.654508	-0.0563858	0.654508	-0.0516982	0.654508	-0.0610932	0.654508	-0.0563406	0.654508	-0.057705
0.603956	-0.0613891	0.603956	-0.0719525	0.603956	-0.0838405	0.603956	-0.0669202	0.603956	-0.0618819	0.603956	-0.0569167	0.603956	-0.0660904	0.603956	-0.0625196	0.603956	-0.0642419
0.552264	-0.0664136	0.552264	-0.0762444	0.552264	-0.0897433	0.552264	-0.0725745	0.552264	-0.066579	0.552264	-0.0620604	0.552264	-0.0703413	0.552264	-0.0674361	0.552264	-0.0693564
0.5	-0.0705245	0.5	-0.0792715	0.5	-0.0946996	0.5	-0.0773631	0.5	-0.0699967	0.5	-0.0666411	0.5	-0.0736337	0.5	-0.0710731	0.5	-0.0728618
0.447736	-0.0735032	0.447736	-0.0800861	0.447736	-0.0978966	0.447736	-0.0811505	0.447736	-0.0715104	0.447736	-0.0704644	0.447736	-0.0758135	0.447736	-0.0734276	0.447736	-0.074701
0.396044	-0.0751134	0.396044	-0.0792689	0.396044	-0.099215	0.396044	-0.0835364	0.396044	-0.0710806	0.396044	-0.0732358	0.396044	-0.0766978	0.396044	-0.0745151	0.396044	-0.0750568
0.345491	-0.0751705	0.345491	-0.0777308	0.345491	-0.0987406	0.345491	-0.0836417	0.345491	-0.0695327	0.345491	-0.0742381	0.345491	-0.0762326	0.345491	-0.0743471	0.345491	-0.0741242
0.296632	-0.0736746	0.296632	-0.0744507	0.296632	-0.0967281	0.296632	-0.0816526	0.296632	-0.0671553	0.296632	-0.0735865	0.296632	-0.0743223	0.296632	-0.0729474	0.296632	-0.0720124
0.25	-0.0705775	0.25	-0.0702787	0.25	-0.0933057	0.25	-0.0782866	0.25	-0.063784	0.25	-0.070572	0.25	-0.0709439	0.25	-0.0703307	0.25	-0.0687688
0.206107	-0.0659572	0.206107	-0.0663737	0.206107	-0.08839	0.206107	-0.0737365	0.206107	-0.0592038	0.206107	-0.0656028	0.206107	-0.0663368	0.206107	-0.0665578	0.206107	-0.064479
0.165435	-0.0603899	0.165435	-0.0610088	0.165435	-0.0818172	0.165435	-0.0679026	0.165435	-0.053304	0.165435	-0.0588801	0.165435	-0.0605605	0.165435	-0.061677	0.165435	-0.0592268
0.128428	-0.0536359	0.128428	-0.0532261	0.128428	-0.0734931	0.128428	-0.0603719	0.128428	-0.0463935	0.128428	-0.0512175	0.128428	-0.0539196	0.128428	-0.0557559	0.128428	-0.0530704
0.0954915	-0.046435	0.0954915	-0.0453768	0.0954915	-0.063329	0.0954915	-0.0518637	0.0954915	-0.0392237	0.0954915	-0.0431241	0.0954915	-0.0467628	0.0954915	-0.0488969	0.0954915	-0.0461419
0.0669873	-0.0394181	0.0669873	-0.0377252	0.0669873	-0.0521814	0.0669873	-0.0421319	0.0669873	-0.0321803	0.0669873	-0.0350465	0.0669873	-0.0394747	0.0669873	-0.0411753	0.0669873	-0.0385501
0.0432273	-0.0319685	0.0432273	-0.0293655	0.0432273	-0.0407928	0.0432273	-0.0315972	0.0432273	-0.0251865	0.0432273	-0.0271439	0.0432273	-0.0318694	0.0432273	-0.0327407	0.0432273	-0.030457
0.0244717	-0.0237066	0.0244717	-0.0211693	0.0244717	-0.0296805	0.0244717	-0.0220333	0.0244717	-0.0185261	0.0244717	-0.0199814	0.0244717	-0.0236935	0.0244717	-0.0238195	0.0244717	-0.022106
0.0109262	-0.0151676	0.0109262	-0.0131488	0.0109262	-0.0190836	0.0109262	-0.0138742	0.0109262	-0.0121014	0.0109262	-0.0133017	0.0109262	-0.0151947	0.0109262	-0.0147409	0.0109262	-0.0138291
0.00273905	-0.00711335	0.00273905	-0.00627019	0.00273905	-0.00913418	0.00273905	-0.00667222	0.00273905	-0.00590844	0.00273905	-0.00686031	0.00273905	-0.00718755	0.00273905	-0.00612971	0.00273905	-0.00617311
0	0	0	0	0	0	0	0	0	0	0	0	0	0	0	0.00129083	0	0
0.00273905	0.00711335	0.00273905	0.00627019	0.00273905	0.00913418	0.00273905	0.00667222	0.00273905	0.00590844	0.00273905	0.00686031	0.00273905	0.00718755	0.00273905	0.00740394	0.00273905	0.00617311
0.0109262	0.0151676	0.0109262	0.0131488	0.0109262	0.0190836	0.0109262	0.0138742	0.0109262	0.0121014	0.0109262	0.0133017	0.0109262	0.0151947	0.0109262	0.0160009	0.0109262	0.0138291
0.0244717	0.0237066	0.0244717	0.0211693	0.0244717	0.0296805	0.0244717	0.0220333	0.0244717	0.0185261	0.0244717	0.0199814	0.0244717	0.0236935	0.0244717	0.0250608	0.0244717	0.022106
0.0432273	0.0319685	0.0432273	0.0293655	0.0432273	0.0407928	0.0432273	0.0315972	0.0432273	0.0251865	0.0432273	0.0271439	0.0432273	0.0318694	0.0432273	0.0339584	0.0432273	0.030457
0.0669873	0.0394181	0.0669873	0.0377252	0.0669873	0.0521814	0.0669873	0.0421319	0.0669873	0.0321803	0.0669873	0.0350465	0.0669873	0.0394747	0.0669873	0.0423632	0.0669873	0.0385501
0.0954915	0.046435	0.0954915	0.0453768	0.0954915	0.063329	0.0954915	0.0518637	0.0954915	0.0392237	0.0954915	0.0431241	0.0954915	0.0467628	0.0954915	0.0500495	0.0954915	0.0461419
0.128428	0.0536359	0.128428	0.0532261	0.128428	0.0734931	0.128428	0.0603719	0.128428	0.0463935	0.128428	0.0512175	0.128428	0.0539196	0.128428	0.0568678	0.128428	0.0530704
0.165435	0.0603899	0.165435	0.0610088	0.165435	0.0818172	0.165435	0.0679026	0.165435	0.053304	0.165435	0.0588801	0.165435	0.0605605	0.165435	0.0627432	0.165435	0.0592268
0.206107	0.0659572	0.206107	0.0663737	0.206107	0.08839	0.206107	0.0737365	0.206107	0.0592038	0.206107	0.0656028	0.206107	0.0663368	0.206107	0.0675738	0.206107	0.064479
0.25	0.0705775	0.25	0.0702787	0.25	0.0933057	0.25	0.0782866	0.25	0.063784	0.25	0.070572	0.25	0.0709439	0.25	0.0712924	0.25	0.0687688
0.296632	0.0736746	0.296632	0.0744507	0.296632	0.0967281	0.296632	0.0816526	0.296632	0.0671553	0.296632	0.0735865	0.296632	0.0743223	0.296632	0.0738513	0.296632	0.0720124
0.345491	0.0751705	0.345491	0.0777308	0.345491	0.0987406	0.345491	0.0836417	0.345491	0.0695327	0.345491	0.0742381	0.345491	0.0762326	0.345491	0.0751905	0.345491	0.0741242
0.396044	0.0751134	0.396044	0.0792689	0.396044	0.099215	0.396044	0.0835364	0.396044	0.0710806	0.396044	0.0732358	0.396044	0.0766978	0.396044	0.0752956	0.396044	0.0750568
0.447736	0.0735032	0.447736	0.0800861	0.447736	0.0978966	0.447736	0.0811505	0.447736	0.0715104	0.447736	0.0704644	0.447736	0.0758135	0.447736	0.0741437	0.447736	0.074701
0.5	0.0705245	0.5	0.0792715	0.5	0.0946996	0.5	0.0773631	0.5	0.0699967	0.5	0.0666411	0.5	0.0736337	0.5	0.0717238	0.5	0.0728618
0.552264	0.0664136	0.552264	0.0762444	0.552264	0.0897433	0.552264	0.0725745	0.552264	0.066579	0.552264	0.0620604	0.552264	0.0703413	0.552264	0.0680213	0.552264	0.0693564
0.603956	0.0613891	0.603956	0.0719525	0.603956	0.0838405	0.603956	0.0669202	0.603956	0.0618819	0.603956	0.0569167	0.603956	0.0660904	0.603956	0.0630396	0.603956	0.0642419
0.654508	0.0556985	0.654508	0.0677379	0.654508	0.0772893	0.654508	0.0606343	0.654508	0.0563858	0.654508	0.0516982	0.654508	0.0610932	0.654508	0.0567968	0.654508	0.057705
0.703368	0.049725	0.703368	0.0621257	0.703368	0.0704	0.703368	0.0543501	0.703368	0.0504261	0.703368	0.0465751	0.703368	0.0555538	0.703368	0.0491181	0.703368	0.0500478
0.75	0.0435745	0.75	0.05589	0.75	0.0633156	0.75	0.0480311	0.75	0.0442707	0.75	0.0415639	0.75	0.0497168	0.75	0.0404045	0.75	0.0417246
0.793893	0.0375314	0.793893	0.0497765	0.793893	0.0561557	0.793893	0.0417951	0.793893	0.0381131	0.793893	0.0369335	0.793893	0.0437847	0.793893	0.0317181	0.793893	0.0334785
0.834565	0.0318512	0.834565	0.042365	0.834565	0.0491424	0.834565	0.0359269	0.834565	0.0321457	0.834565	0.0326117	0.834565	0.037935	0.834565	0.0238499	0.834565	0.0258712
0.871572	0.0265597	0.871572	0.0355895	0.871572	0.0421393	0.871572	0.0303603	0.871572	0.0265277	0.871572	0.02886	0.871572	0.0324195	0.871572	0.0170859	0.871572	0.0191809
0.904508	0.0219447	0.904508	0.0288942	0.904508	0.0352553	0.904508	0.0252104	0.904508	0.0214004	0.904508	0.0256574	0.904508	0.0273111	0.904508	0.0115722	0.904508	0.013579
0.933013	0.0178759	0.933013	0.0227292	0.933013	0.0282634	0.933013	0.0204976	0.933013	0.0167796	0.933013	0.0227816	0.933013	0.022728	0.933013	0.00731802	0.933013	0.00908252
0.956773	0.0143593	0.956773	0.017055	0.956773	0.0213168	0.956773	0.0163773	0.956773	0.0126233	0.956773	0.0197038	0.956773	0.0187031	0.956773	0.00418405	0.956773	0.00551796
0.975528	0.0111243	0.975528	0.0118946	0.975528	0.0152142	0.975528	0.0121528	0.975528	0.00883542	0.975528	0.0153945	0.975528	0.0145928	0.975528	0.00200378	0.975528	0.00279308
0.989074	0.00770147	0.989074	0.00742199	0.989074	0.00999769	0.989074	0.00822711	0.989074	0.00523495	0.989074	0.0105142	0.989074	0.010052	0.989074	0.000699283	0.989074	0.000995647
0.997261	0.00400923	0.997261	0.00222303	0.997261	0.00492713	0.997261	0.00412842	0.997261	0.00207887	0.997261	0.00388821	0.997261	0.00490793	0.997261	0.000133749	0.997261	0.000188971
1	0	1	0	1	0	1	0	1	0	1	0	1	0	1	0	1	0

## Sheet: Dorsal fin Section #6
B. acutorostrata dorsal fin Section #6		D. delphis dorsal fin Section #6		G. melas dorsal fin Section #6		L. acutus dorsal fin Section #6		L. albirostris dorsal fin Section #6		P. phocoena dorsal fin Section #6		T. truncatus dorsal fin Section #6		E477 AIRFOIL 15%		S1048 AIRFOIL 15%
X_Coord	Y_Coord	X_Coord	Y_Coord	X_Coord	Y_Coord	X_Coord	Y_Coord	X_Coord	Y_Coord	X_Coord	Y_Coord	X_Coord	Y_Coord	X_Coord	Y_Coord	X_Coord	Y_Coord
1	0	1	0	1	0	1	0	1	0	1	0	1	0	1	0	1	0
0.997261	-0.00362357	0.997261	-0.00240173	0.997261	-0.00302159	0.997261	-0.00449965	0.997261	-0.00236053	0.997261	-0.0056583	0.997261	-0.00341305	0.997261	-0.000185812	0.997261	-0.000142236
0.989074	-0.00692575	0.989074	-0.00705868	0.989074	-0.00652195	0.989074	-0.00835736	0.989074	-0.00604042	0.989074	-0.0148089	0.989074	-0.00685561	0.989074	-0.000924083	0.989074	-0.000884048
0.975528	-0.00977843	0.975528	-0.00910869	0.975528	-0.0103336	0.975528	-0.0118104	0.975528	-0.0102202	0.975528	-0.0201585	0.975528	-0.00969789	0.975528	-0.00251581	0.975528	-0.00255274
0.956773	-0.0124287	0.956773	-0.0113701	0.956773	-0.0145026	0.956773	-0.0149302	0.956773	-0.0140254	0.956773	-0.0238535	0.956773	-0.0124268	0.956773	-0.00490774	0.956773	-0.0047046
0.933013	-0.0151328	0.933013	-0.0138599	0.933013	-0.0189813	0.933013	-0.0180428	0.933013	-0.0179353	0.933013	-0.0277822	0.933013	-0.0149382	0.933013	-0.00786732	0.933013	-0.00735598
0.904508	-0.0178509	0.904508	-0.0170679	0.904508	-0.023467	0.904508	-0.0216728	0.904508	-0.0220698	0.904508	-0.0318985	0.904508	-0.0177327	0.904508	-0.0114947	0.904508	-0.0106792
0.871572	-0.0210398	0.871572	-0.0214341	0.871572	-0.028305	0.871572	-0.0260004	0.871572	-0.0265295	0.871572	-0.0358935	0.871572	-0.0209312	0.871572	-0.0159477	0.871572	-0.0147116
0.834565	-0.0249312	0.834565	-0.0270016	0.834565	-0.0332567	0.834565	-0.0308876	0.834565	-0.0313073	0.834565	-0.0400734	0.834565	-0.0246322	0.834565	-0.0212323	0.834565	-0.0194111
0.793893	-0.0299881	0.793893	-0.0332588	0.793893	-0.0382099	0.793893	-0.0362057	0.793893	-0.0364873	0.793893	-0.0444061	0.793893	-0.0295591	0.793893	-0.0272881	0.793893	-0.0247553
0.75	-0.0353829	0.75	-0.0386114	0.75	-0.0431579	0.75	-0.0417503	0.75	-0.0420205	0.75	-0.0489357	0.75	-0.0349931	0.75	-0.0339689	0.75	-0.0306618
0.703368	-0.0409179	0.703368	-0.043866	0.703368	-0.0483454	0.703368	-0.0472975	0.703368	-0.0478342	0.703368	-0.0533648	0.703368	-0.0407266	0.703368	-0.0410223	0.703368	-0.0370144
0.654508	-0.0463555	0.654508	-0.0503389	0.654508	-0.0533819	0.654508	-0.0526146	0.654508	-0.0537385	0.654508	-0.0575562	0.654508	-0.0465487	0.654508	-0.0480785	0.654508	-0.0436542
0.603956	-0.0514685	0.603956	-0.0569058	0.603956	-0.0580132	0.603956	-0.0574983	0.603956	-0.0594583	0.603956	-0.0616928	0.603956	-0.0521972	0.603956	-0.0548152	0.603956	-0.05035
0.552264	-0.0559813	0.552264	-0.061837	0.552264	-0.0620293	0.552264	-0.06176	0.552264	-0.0645766	0.552264	-0.0655289	0.552264	-0.0574215	0.552264	-0.0609321	0.552264	-0.0567299
0.5	-0.0595621	0.5	-0.0671195	0.5	-0.0650478	0.5	-0.0652401	0.5	-0.0687673	0.5	-0.0687437	0.5	-0.0619496	0.5	-0.0661865	0.5	-0.0625444
0.447736	-0.0621965	0.447736	-0.0713934	0.447736	-0.0670364	0.447736	-0.0676552	0.447736	-0.0720699	0.447736	-0.0711498	0.447736	-0.0655627	0.447736	-0.0703682	0.447736	-0.0675362
0.396044	-0.0635417	0.396044	-0.074405	0.396044	-0.0679534	0.396044	-0.0690423	0.396044	-0.074518	0.396044	-0.0721417	0.396044	-0.0681362	0.396044	-0.0732805	0.396044	-0.0714696
0.345491	-0.0638577	0.345491	-0.075001	0.345491	-0.0678948	0.345491	-0.0694614	0.345491	-0.0758014	0.345491	-0.0723232	0.345491	-0.069555	0.345491	-0.0747974	0.345491	-0.0740832
0.296632	-0.0631811	0.296632	-0.0747052	0.296632	-0.0670363	0.296632	-0.068859	0.296632	-0.0756448	0.296632	-0.0717191	0.296632	-0.0698311	0.296632	-0.0748277	0.296632	-0.0751495
0.25	-0.061539	0.25	-0.0728304	0.25	-0.0652413	0.25	-0.0670515	0.25	-0.073989	0.25	-0.070482	0.25	-0.0689505	0.25	-0.0733277	0.25	-0.0744945
0.206107	-0.0589371	0.206107	-0.0698491	0.206107	-0.0624109	0.206107	-0.0641385	0.206107	-0.0710208	0.206107	-0.0684526	0.206107	-0.0666799	0.206107	-0.0702946	0.206107	-0.0720316
0.165435	-0.0554154	0.165435	-0.0658393	0.165435	-0.0585309	0.165435	-0.060203	0.165435	-0.0667887	0.165435	-0.065445	0.165435	-0.0627299	0.165435	-0.0657985	0.165435	-0.0677989
0.128428	-0.0511312	0.128428	-0.0604186	0.128428	-0.0535069	0.128428	-0.05522	0.128428	-0.0611433	0.128428	-0.0615138	0.128428	-0.0570939	0.128428	-0.0599264	0.128428	-0.0619037
0.0954915	-0.0462541	0.0954915	-0.0547729	0.0954915	-0.0476919	0.0954915	-0.0488035	0.0954915	-0.0544245	0.0954915	-0.0562316	0.0954915	-0.0500583	0.0954915	-0.0528152	0.0954915	-0.0545276
0.0669873	-0.0406606	0.0669873	-0.0471856	0.0669873	-0.0410301	0.0669873	-0.0424015	0.0669873	-0.0470099	0.0669873	-0.0501484	0.0669873	-0.0418347	0.0669873	-0.0446446	0.0669873	-0.0459185
0.0432273	-0.0347391	0.0432273	-0.0381384	0.0432273	-0.0338519	0.0432273	-0.0347478	0.0432273	-0.0388957	0.0432273	-0.0423057	0.0432273	-0.033154	0.0432273	-0.0356392	0.0432273	-0.0364058
0.0244717	-0.0273339	0.0244717	-0.0285491	0.0244717	-0.0261828	0.0244717	-0.0263818	0.0244717	-0.0302227	0.0244717	-0.0337981	0.0244717	-0.0243523	0.0244717	-0.0260987	0.0244717	-0.026412
0.0109262	-0.0191017	0.0109262	-0.0184026	0.0109262	-0.0182289	0.0109262	-0.0173464	0.0109262	-0.0205762	0.0109262	-0.0238743	0.0109262	-0.0158157	0.0109262	-0.016438	0.0109262	-0.0164464
0.00273905	-0.0100095	0.00273905	-0.00893866	0.00273905	-0.00948234	0.00273905	-0.00857244	0.00273905	-0.0107041	0.00273905	-0.0125261	0.00273905	-0.0077602	0.00273905	-0.00727737	0.00273905	-0.00730606
0	0	0	0	0	0	0	0	0	0	0	0	0	0	0	0	0	0
0.00273905	0.0100095	0.00273905	0.00893866	0.00273905	0.00948234	0.00273905	0.00857244	0.00273905	0.0107041	0.00273905	0.0125261	0.00273905	0.0077602	0.00273905	0.00727737	0.00273905	0.00730606
0.0109262	0.0191017	0.0109262	0.0184026	0.0109262	0.0182289	0.0109262	0.0173464	0.0109262	0.0205762	0.0109262	0.0238743	0.0109262	0.0158157	0.0109262	0.016438	0.0109262	0.0164464
0.0244717	0.0273339	0.0244717	0.0285491	0.0244717	0.0261828	0.0244717	0.0263818	0.0244717	0.0302227	0.0244717	0.0337981	0.0244717	0.0243523	0.0244717	0.0260987	0.0244717	0.026412
0.0432273	0.0347391	0.0432273	0.0381384	0.0432273	0.0338519	0.0432273	0.0347478	0.0432273	0.0388957	0.0432273	0.0423057	0.0432273	0.033154	0.0432273	0.0356392	0.0432273	0.0364058
0.0669873	0.0406606	0.0669873	0.0471856	0.0669873	0.0410301	0.0669873	0.0424015	0.0669873	0.0470099	0.0669873	0.0501484	0.0669873	0.0418347	0.0669873	0.0446446	0.0669873	0.0459185
0.0954915	0.0462541	0.0954915	0.0547729	0.0954915	0.0476919	0.0954915	0.0488035	0.0954915	0.0544245	0.0954915	0.0562316	0.0954915	0.0500583	0.0954915	0.0528152	0.0954915	0.0545276
0.128428	0.0511312	0.128428	0.0604186	0.128428	0.0535069	0.128428	0.05522	0.128428	0.0611433	0.128428	0.0615138	0.128428	0.0570939	0.128428	0.0599264	0.128428	0.0619037
0.165435	0.0554154	0.165435	0.0658393	0.165435	0.0585309	0.165435	0.060203	0.165435	0.0667887	0.165435	0.065445	0.165435	0.0627299	0.165435	0.0657985	0.165435	0.0677989
0.206107	0.0589371	0.206107	0.0698491	0.206107	0.0624109	0.206107	0.0641385	0.206107	0.0710208	0.206107	0.0684526	0.206107	0.0666799	0.206107	0.0702946	0.206107	0.0720316
0.25	0.061539	0.25	0.0728304	0.25	0.0652413	0.25	0.0670515	0.25	0.073989	0.25	0.070482	0.25	0.0689505	0.25	0.0733277	0.25	0.0744945
0.296632	0.0631811	0.296632	0.0747052	0.296632	0.0670363	0.296632	0.068859	0.296632	0.0756448	0.296632	0.0717191	0.296632	0.0698311	0.296632	0.0748277	0.296632	0.0751495
0.345491	0.0638577	0.345491	0.075001	0.345491	0.0678948	0.345491	0.0694614	0.345491	0.0758014	0.345491	0.0723232	0.345491	0.069555	0.345491	0.0747974	0.345491	0.0740832
0.396044	0.0635417	0.396044	0.074405	0.396044	0.0679534	0.396044	0.0690423	0.396044	0.074518	0.396044	0.0721417	0.396044	0.0681362	0.396044	0.0732805	0.396044	0.0714696
0.447736	0.0621965	0.447736	0.0713934	0.447736	0.0670364	0.447736	0.0676552	0.447736	0.0720699	0.447736	0.0711498	0.447736	0.0655627	0.447736	0.0703682	0.447736	0.0675362
0.5	0.0595621	0.5	0.0671195	0.5	0.0650478	0.5	0.0652401	0.5	0.0687673	0.5	0.0687437	0.5	0.0619496	0.5	0.0661865	0.5	0.0625444
0.552264	0.0559813	0.552264	0.061837	0.552264	0.0620293	0.552264	0.06176	0.552264	0.0645766	0.552264	0.0655289	0.552264	0.0574215	0.552264	0.0609321	0.552264	0.0567299
0.603956	0.0514685	0.603956	0.0569058	0.603956	0.0580132	0.603956	0.0574983	0.603956	0.0594583	0.603956	0.0616928	0.603956	0.0521972	0.603956	0.0548152	0.603956	0.05035
0.654508	0.0463555	0.654508	0.0503389	0.654508	0.0533819	0.654508	0.0526146	0.654508	0.0537385	0.654508	0.0575562	0.654508	0.0465487	0.654508	0.0480785	0.654508	0.0436542
0.703368	0.0409179	0.703368	0.043866	0.703368	0.0483454	0.703368	0.0472975	0.703368	0.0478342	0.703368	0.0533648	0.703368	0.0407266	0.703368	0.0410223	0.703368	0.0370144
0.75	0.0353829	0.75	0.0386114	0.75	0.0431579	0.75	0.0417503	0.75	0.0420205	0.75	0.0489357	0.75	0.0349931	0.75	0.0339689	0.75	0.0306618
0.793893	0.0299881	0.793893	0.0332588	0.793893	0.0382099	0.793893	0.0362057	0.793893	0.0364873	0.793893	0.0444061	0.793893	0.0295591	0.793893	0.0272881	0.793893	0.0247553
0.834565	0.0249312	0.834565	0.0270016	0.834565	0.0332567	0.834565	0.0308876	0.834565	0.0313073	0.834565	0.0400734	0.834565	0.0246322	0.834565	0.0212323	0.834565	0.0194111
0.871572	0.0210398	0.871572	0.0214341	0.871572	0.028305	0.871572	0.0260004	0.871572	0.0265295	0.871572	0.0358935	0.871572	0.0209312	0.871572	0.0159477	0.871572	0.0147116
0.904508	0.0178509	0.904508	0.0170679	0.904508	0.023467	0.904508	0.0216728	0.904508	0.0220698	0.904508	0.0318985	0.904508	0.0177327	0.904508	0.0114947	0.904508	0.0106792
0.933013	0.0151328	0.933013	0.0138599	0.933013	0.0189813	0.933013	0.0180428	0.933013	0.0179353	0.933013	0.0277822	0.933013	0.0149382	0.933013	0.00786732	0.933013	0.00735598
0.956773	0.0124287	0.956773	0.0113701	0.956773	0.0145026	0.956773	0.0149302	0.956773	0.0140254	0.956773	0.0238535	0.956773	0.0124268	0.956773	0.00490774	0.956773	0.0047046
0.975528	0.00977843	0.975528	0.00910869	0.975528	0.0103336	0.975528	0.0118104	0.975528	0.0102202	0.975528	0.0201585	0.975528	0.00969789	0.975528	0.00251581	0.975528	0.00255274
0.989074	0.00692575	0.989074	0.00705868	0.989074	0.00652195	0.989074	0.00835736	0.989074	0.00604042	0.989074	0.0148089	0.989074	0.00685561	0.989074	0.000924083	0.989074	0.000884048
0.997261	0.00362357	0.997261	0.0024016	0.997261	0.00302159	0.997261	0.00449965	0.997261	0.00236053	0.997261	0.0056583	0.997261	0.00341305	0.997261	0.000185812	0.997261	0.000142236
1	0	1	0	1	0	1	0	1	0	1	0	1	0	1	0	1	0
