# Supplementary material for: Form, function, and divergence of a generic fin shape in small cetaceans
Source: PLoS One. 2021 Aug 11;16(8):e0255464. doi: 10.1371/journal.pone.0255464 (PMC8357180; doi:10.1371/journal.pone.0255464)
Supplement: S4 File — (XLSX) [file pone.0255464.s020.xlsx]

## Sheet: Section #1 all data
Re = 2.50E+06
	P. phocoena			D. delphis			L. acutus			L. albirostris			T. truncatus			G. melas			B. acutorostrata			EPPLER 297 airfoil			EPPLER 836 airfoil
AOA	Cl	Cd	Cm	Cl	Cd	Cm	Cl	Cd	Cm	Cl	Cd	Cm	Cl	Cd	Cm	Cl	Cd	Cm	Cl	Cd	Cm	Cl	Cd	Cm	Cl	Cd	Cm
-5	-0.607	0.0096	0.008	-0.613	0.0088	0.012	-0.614	0.0093	0.01	-0.602	0.0087	0.009	-0.613	0.009	0.01	-0.633	0.0081	0.015	-0.608	0.0089	0.007	-0.597	0.0082	0.005	-0.601	0.0083	0.006
-4	-0.486	0.0091	0.007	-0.491	0.008	0.01	-0.492	0.008	0.008	-0.482	0.0082	0.007	-0.49	0.0086	0.008	-0.506	0.008	0.012	-0.487	0.0086	0.006	-0.477	0.0073	0.004	-0.481	0.0074	0.005
-3	-0.365	0.0078	0.005	-0.368	0.0071	0.007	-0.369	0.0078	0.006	-0.361	0.0076	0.005	-0.368	0.0076	0.006	-0.38	0.0076	0.009	-0.365	0.0081	0.005	-0.357	0.0069	0.003	-0.361	0.0069	0.004
-2	-0.243	0.0075	0.003	-0.246	0.0069	0.005	-0.246	0.0074	0.004	-0.241	0.0064	0.003	-0.245	0.0075	0.004	-0.253	0.0075	0.006	-0.244	0.0069	0.003	-0.237	0.0064	0.002	-0.241	0.006	0.002
-1	-0.122	0.0074	0.002	-0.123	0.0068	0.002	-0.123	0.0066	0.002	-0.121	0.0061	0.002	-0.123	0.0071	0.002	-0.127	0.0073	0.003	-0.122	0.007	0.002	-0.116	0.0062	0.001	-0.121	0.0055	0.001
0	0	0.0076	0	0	0.0055	0	0	0.0068	0	0	0.0052	0	0	0.0071	0	0	0.0075	0	0	0.0068	0	0.005	0.006	0	0	0.0052	0
1	0.122	0.0074	-0.002	0.123	0.0068	-0.002	0.123	0.0067	-0.002	0.121	0.0061	-0.002	0.123	0.0071	-0.002	0.127	0.0073	-0.003	0.122	0.007	-0.002	0.125	0.0062	-0.001	0.121	0.0055	-0.001
2	0.243	0.0075	-0.003	0.246	0.0069	-0.005	0.246	0.0074	-0.004	0.241	0.0064	-0.003	0.245	0.0075	-0.004	0.253	0.0075	-0.006	0.244	0.0069	-0.003	0.246	0.0066	-0.002	0.241	0.006	-0.002
3	0.365	0.0078	-0.005	0.368	0.007	-0.007	0.369	0.0078	-0.006	0.361	0.0076	-0.005	0.368	0.0076	-0.006	0.38	0.0076	-0.009	0.365	0.0081	-0.005	0.366	0.0069	-0.003	0.361	0.0068	-0.004
4	0.486	0.0092	-0.007	0.48	0.008	-0.01	0.492	0.008	-0.008	0.474	0.0082	-0.007	0.49	0.0086	-0.008	0.506	0.008	-0.012	0.487	0.0086	-0.006	0.486	0.0072	-0.004	0.481	0.0074	-0.005
5	0.607	0.0097	-0.008	0.564	0.0088	-0.012	0.614	0.0093	-0.01	0.56	0.0088	-0.009	0.613	0.009	-0.01	0.633	0.0081	-0.015	0.608	0.0089	-0.007	0.606	0.0082	-0.005	0.601	0.0083	-0.006
6	0.728	0.0104	-0.01	0.622	0.0097	-0.015	0.736	0.0101	-0.012	0.621	0.0095	-0.01	0.735	0.0096	-0.012	0.759	0.0088	-0.018	0.729	0.0097	-0.009	0.726	0.0089	-0.006	0.702	0.0089	-0.007
7	0.849	0.0112	-0.012	0.655	0.0105	-0.017	0.848	0.0108	-0.014	0.656	0.0104	-0.012	0.844	0.0105	-0.014	0.878	0.0105	-0.021	0.85	0.0106	-0.01	0.824	0.01	-0.007	0.754	0.01	-0.009
8	0.969	0.0124	-0.013	0.664	0.0111	-0.02	0.869	0.0118	-0.016	0.666	0.0101	-0.014	0.929	0.0114	-0.016	0.976	0.0113	-0.024	0.97	0.0116	-0.012	0.896	0.0109	-0.008	0.77	0.011	-0.01
9	1.048	0.012	-0.015	0.652	0.0115	-0.022	0.845	0.0121	-0.018	0.653	0.0122	-0.015	0.994	0.0126	-0.018	1.055	0.0125	-0.027	1.077	0.0127	-0.013	0.946	0.012	-0.009	0.751	0.0121	-0.011
10	1.092	0.0133	-0.017	0.619	0.0135	-0.024	0.776	0.0133	-0.02	0.617	0.0142	-0.017	1.039	0.0139	-0.02	1.116	0.0137	-0.029	1.14	0.014	-0.015	0.974	0.0133	-0.009	0.698	0.0128	-0.012
11	1.109	0.0153	-0.018	0.565	0.0158	-0.027	0.666	0.0157	-0.022	0.557	0.0166	-0.018	1.065	0.0155	-0.021	1.161	0.0148	-0.032	1.179	0.0157	-0.016	0.981	0.0148	-0.01	0.61	0.015	-0.013
12	1.099	0.0179	-0.02	0.491	0.0185	-0.029	0.672	0.0177	-0.023	0.474	0.0194	-0.02	1.072	0.0159	-0.023	1.189	0.016	-0.035	1.195	0.0162	-0.018	0.966	0.0165	-0.011	0.563	0.0176	-0.014
13	1.063	0.0203	-0.021	0.468	0.021	-0.031	0.612	0.0205	-0.025	0.459	0.022	-0.022	1.062	0.0193	-0.025	1.203	0.0174	-0.038	1.187	0.0188	-0.019	0.93	0.0191	-0.012	0.555	0.0207	-0.016
14	1.001	0.0239	-0.023	0.476	0.0238	-0.033	0.633	0.0231	-0.027	0.492	0.0249	-0.023	1.033	0.0218	-0.027	1.202	0.0193	-0.04	1.155	0.0216	-0.02	0.872	0.0226	-0.013	0.583	0.0233	-0.017
15	0.912	0.027	-0.024	0.447	0.0268	-0.036	0.587	0.026	-0.029	0.467	0.0282	-0.025	0.987	0.0255	-0.029	1.187	0.0214	-0.043	1.101	0.0254	-0.022	0.791	0.0253	-0.014	0.531	0.0262	-0.018
16	0.794	0.0306	-0.026	0.491	0.0303	-0.038	0.642	0.0291	-0.031	0.544	0.0319	-0.026	0.922	0.0287	-0.03	1.159	0.0231	-0.046	1.022	0.0286	-0.023	0.687	0.0284	-0.015	0.556	0.0295	-0.019
17	0.819	0.0344	-0.027	0.463	0.034	-0.04	0.62	0.0327	-0.032	0.458	0.036	-0.027	0.839	0.0322	-0.032	1.117	0.0268	-0.048	0.918	0.032	-0.024	0.66	0.0316	-0.016	0.568	0.0331	-0.02
18	0.77	0.0387	-0.029	0.529	0.0381	-0.042	0.675	0.0362	-0.034	0.448	0.0405	-0.029	0.735	0.0357	-0.034	1.062	0.0308	-0.051	0.88	0.0358	-0.025	0.685	0.0352	-0.016	0.596	0.0369	-0.021
19	0.764	0.0432	-0.03	0.502	0.0424	-0.044	0.591	0.0403	-0.036	0.48	0.0454	-0.03	0.808	0.0398	-0.035	0.994	0.034	-0.053	0.865	0.0399	-0.027	0.694	0.039	-0.017	0.569	0.0411	-0.022
20	0.789	0.0482	-0.031	0.519	0.0472	-0.046	0.672	0.0447	-0.037	0.501	0.0507	-0.032	0.77	0.0442	-0.037	0.912	0.0375	-0.055	0.87	0.0443	-0.028	0.687	0.0432	-0.018	0.558	0.0455	-0.023

## Sheet: Section #6 all data
Re = 7.97E+05
	P. phocoena			D. delphis			L. acutus			L. albirostris			T. truncatus			G. melas			B. acutorostrata			EPPLER 477 airfoil			S1048 airfoil
AOA	Cl	Cd	Cm	Cl	Cd	Cm	Cl	Cd	Cm	Cl	Cd	Cm	Cl	Cd	Cm	Cl	Cd	Cm	Cl	Cd	Cm	Cl	Cd	Cm	Cl	Cd	Cm
-5	-0.618	0.0121	0.006	-0.608	0.0114	0.004	-0.607	0.0108	0.005	-0.61	0.0109	0.005	-0.603	0.0105	0.004	-0.606	0.0107	0.005	-0.601	0.011	0.002	-0.603	0.0101	0.003	-0.6	0.01	0.001
-4	-0.495	0.0121	0.005	-0.486	0.0109	0.003	-0.486	0.0105	0.004	-0.489	0.0103	0.004	-0.483	0.0098	0.003	-0.485	0.0101	0.004	-0.481	0.0105	0.002	-0.482	0.0092	0.002	-0.481	0.0093	0.001
-3	-0.371	0.0117	0.004	-0.365	0.0103	0.002	-0.365	0.0098	0.003	-0.367	0.0096	0.003	-0.362	0.0096	0.002	-0.364	0.0092	0.003	-0.361	0.0101	0.001	-0.362	0.0085	0.002	-0.361	0.0089	0.001
-2	-0.248	0.0114	0.003	-0.243	0.0095	0.002	-0.243	0.0091	0.002	-0.244	0.0093	0.002	-0.242	0.0093	0.001	-0.243	0.0087	0.002	-0.241	0.0097	0.001	-0.241	0.0082	0.001	-0.24	0.0086	0
-1	-0.124	0.0108	0.001	-0.122	0.0091	0.001	-0.122	0.009	0.001	-0.122	0.0091	0.001	-0.121	0.0094	0.001	-0.121	0.0083	0.001	-0.12	0.0085	0	-0.121	0.008	0.001	-0.12	0.0084	0
0	0	0.0115	0	0	0.0085	0	0	0.0089	0	0	0.009	0	0	0.0096	0	0	0.0076	0	0	0.0083	0	0	0.0082	0	0	0.0081	0
1	0.124	0.0107	-0.001	0.122	0.0091	-0.001	0.122	0.009	-0.001	0.122	0.0091	-0.001	0.121	0.0094	-0.001	0.121	0.0083	-0.001	0.12	0.0085	0	0.121	0.008	-0.001	0.12	0.0084	0
2	0.248	0.0114	-0.003	0.243	0.0095	-0.002	0.243	0.0091	-0.002	0.244	0.0093	-0.002	0.242	0.0093	-0.001	0.243	0.0087	-0.002	0.241	0.0097	-0.001	0.241	0.0082	-0.001	0.24	0.0086	0
3	0.371	0.0118	-0.004	0.365	0.0103	-0.002	0.365	0.0098	-0.003	0.367	0.0096	-0.003	0.362	0.0096	-0.002	0.364	0.0092	-0.003	0.361	0.0101	-0.001	0.362	0.0085	-0.002	0.361	0.0088	-0.001
4	0.495	0.0122	-0.005	0.486	0.0109	-0.003	0.486	0.0105	-0.004	0.489	0.0103	-0.004	0.483	0.0098	-0.003	0.485	0.01	-0.004	0.481	0.0105	-0.002	0.482	0.0091	-0.002	0.481	0.0093	-0.001
5	0.618	0.0122	-0.006	0.608	0.0115	-0.004	0.607	0.0108	-0.005	0.61	0.0109	-0.005	0.603	0.0105	-0.004	0.606	0.0107	-0.005	0.601	0.011	-0.002	0.603	0.01	-0.003	0.6	0.0099	-0.001
6	0.74	0.0127	-0.008	0.728	0.0122	-0.004	0.728	0.0118	-0.006	0.732	0.0118	-0.006	0.723	0.0122	-0.004	0.726	0.0117	-0.006	0.72	0.0117	-0.003	0.723	0.011	-0.003	0.72	0.0108	-0.001
7	0.849	0.0135	-0.009	0.849	0.0134	-0.005	0.848	0.0128	-0.007	0.853	0.0125	-0.007	0.843	0.0132	-0.005	0.839	0.0124	-0.008	0.839	0.0128	-0.003	0.842	0.012	-0.004	0.839	0.0122	-0.001
8	0.941	0.0141	-0.01	0.969	0.0145	-0.006	0.968	0.0138	-0.008	0.974	0.0139	-0.007	0.963	0.0145	-0.006	0.937	0.0135	-0.009	0.957	0.0139	-0.004	0.962	0.0134	-0.004	0.958	0.0135	-0.002
9	1.018	0.0155	-0.011	1.084	0.0157	-0.007	1.083	0.0151	-0.009	1.094	0.015	-0.008	1.081	0.0158	-0.006	1.021	0.0141	-0.01	1.055	0.0152	-0.004	1.08	0.015	-0.005	1.076	0.0152	-0.002
10	1.08	0.017	-0.013	1.169	0.0172	-0.007	1.17	0.017	-0.01	1.214	0.0162	-0.009	1.2	0.0174	-0.007	1.09	0.0162	-0.011	1.136	0.0166	-0.005	1.192	0.0165	-0.005	1.187	0.0166	-0.002
11	1.129	0.0186	-0.014	1.237	0.0194	-0.008	1.238	0.0188	-0.011	1.293	0.0173	-0.01	1.29	0.0193	-0.008	1.146	0.018	-0.012	1.201	0.019	-0.005	1.248	0.018	-0.006	1.24	0.0182	-0.002
12	1.164	0.0205	-0.015	1.287	0.0215	-0.009	1.29	0.0208	-0.012	1.353	0.0199	-0.011	1.34	0.0214	-0.008	1.189	0.0201	-0.013	1.25	0.0211	-0.006	1.278	0.0199	-0.006	1.268	0.02	-0.002
13	1.186	0.0226	-0.016	1.32	0.0234	-0.009	1.324	0.023	-0.013	1.394	0.0221	-0.012	1.368	0.0204	-0.009	1.218	0.0224	-0.014	1.284	0.0234	-0.006	1.283	0.0219	-0.007	1.269	0.0217	-0.003
14	1.195	0.025	-0.017	1.336	0.0259	-0.01	1.341	0.0256	-0.014	1.416	0.0244	-0.013	1.372	0.0241	-0.01	1.234	0.0249	-0.015	1.302	0.0255	-0.007	1.263	0.023	-0.007	1.245	0.0228	-0.003
15	1.191	0.0277	-0.018	1.335	0.0287	-0.011	1.342	0.0286	-0.015	1.42	0.027	-0.014	1.353	0.028	-0.01	1.237	0.0277	-0.016	1.305	0.0284	-0.007	1.217	0.0265	-0.008	1.193	0.0264	-0.003
16	1.175	0.0308	-0.019	1.318	0.0318	-0.011	1.326	0.029	-0.016	1.406	0.0299	-0.014	1.311	0.0326	-0.011	1.227	0.0307	-0.016	1.292	0.0316	-0.007	1.145	0.0304	-0.008	1.114	0.0307	-0.003
17	1.147	0.0336	-0.021	1.283	0.0319	-0.012	1.293	0.0335	-0.017	1.373	0.0329	-0.015	1.245	0.0363	-0.011	1.204	0.0293	-0.017	1.262	0.0351	-0.008	1.045	0.0337	-0.008	1.006	0.0356	-0.003
18	1.106	0.0369	-0.022	1.23	0.0368	-0.013	1.242	0.0371	-0.018	1.321	0.0362	-0.016	1.153	0.0417	-0.012	1.167	0.0336	-0.018	1.216	0.0388	-0.008	0.917	0.0391	-0.009	0.867	0.0395	-0.003
19	1.053	0.0406	-0.023	1.159	0.0404	-0.013	1.172	0.0431	-0.019	1.25	0.0398	-0.017	1.034	0.0462	-0.013	1.117	0.0387	-0.019	1.153	0.0376	-0.009	0.954	0.0431	-0.009	0.929	0.0436	-0.004
20	0.986	0.0445	-0.024	1.068	0.0463	-0.014	1.083	0.0475	-0.02	1.158	0.0435	-0.017	0.988	0.0511	-0.013	1.051	0.0447	-0.02	1.071	0.043	-0.009	0.865	0.0475	-0.01	0.888	0.0479	-0.004
