# Supplementary material for: Form, function, and divergence of a generic fin shape in small cetaceans
Source: PLoS One. 2021 Aug 11;16(8):e0255464. doi: 10.1371/journal.pone.0255464 (PMC8357180; doi:10.1371/journal.pone.0255464)
Supplement: S5 File — (XLSX) [file pone.0255464.s021.xlsx]

## Sheet: Section #1 all data
Re = 5.76E+05
	P. phocoena			D. delphis			L. acutus			L. albirostris			T. truncatus			G. melas			B. acutorostrata			EPPLER 297 airfoil			EPPLER 836 airfoil
AOA	Cl	Cd	Cm	Cl	Cd	Cm	Cl	Cd	Cm	Cl	Cd	Cm	Cl	Cd	Cm	Cl	Cd	Cm	Cl	Cd	Cm	Cl	Cd	Cm	Cl	Cd	Cm
-5	-0.607	0.013	0.008	-0.613	0.0116	0.012	-0.614	0.0112	0.01	-0.602	0.0117	0.009	-0.613	0.012	0.01	-0.633	0.0114	0.015	-0.608	0.012	0.007	-0.597	0.0104	0.005	-0.601	0.0106	0.006
-4	-0.486	0.0124	0.007	-0.491	0.0101	0.01	-0.492	0.011	0.008	-0.482	0.011	0.007	-0.49	0.0115	0.008	-0.506	0.0107	0.012	-0.487	0.0114	0.006	-0.477	0.0096	0.004	-0.481	0.0095	0.005
-3	-0.365	0.0105	0.005	-0.368	0.0098	0.007	-0.369	0.0094	0.006	-0.361	0.0091	0.005	-0.368	0.0097	0.006	-0.38	0.0105	0.009	-0.365	0.0095	0.005	-0.357	0.0089	0.003	-0.361	0.0083	0.004
-2	-0.243	0.0104	0.003	-0.246	0.0095	0.005	-0.246	0.0096	0.004	-0.241	0.008	0.003	-0.245	0.0095	0.004	-0.253	0.0099	0.006	-0.244	0.0093	0.003	-0.237	0.0081	0.002	-0.241	0.0073	0.002
-1	-0.122	0.0102	0.002	-0.123	0.0081	0.002	-0.123	0.0092	0.002	-0.121	0.0077	0.002	-0.123	0.0093	0.002	-0.127	0.0092	0.003	-0.122	0.0092	0.002	-0.116	0.0076	0.001	-0.121	0.0071	0.001
0	0	0.0101	0	0	0.0081	0	0	0.0092	0	0	0.0077	0	0	0.0095	0	0	0.0089	0	0	0.0091	0	0.005	0.0075	0	0	0.007	0
1	0.122	0.0102	-0.002	0.123	0.0081	-0.002	0.123	0.0092	-0.002	0.121	0.0077	-0.002	0.123	0.0093	-0.002	0.127	0.0092	-0.003	0.122	0.0092	-0.002	0.125	0.0076	-0.001	0.121	0.0071	-0.001
2	0.243	0.0104	-0.003	0.246	0.0095	-0.005	0.246	0.0096	-0.004	0.241	0.008	-0.003	0.245	0.0095	-0.004	0.253	0.0099	-0.006	0.244	0.0093	-0.003	0.246	0.0081	-0.002	0.241	0.0073	-0.002
3	0.365	0.0105	-0.005	0.367	0.0097	-0.007	0.369	0.0094	-0.006	0.361	0.0091	-0.005	0.368	0.0097	-0.006	0.38	0.0105	-0.009	0.365	0.0095	-0.005	0.366	0.0088	-0.003	0.361	0.0083	-0.004
4	0.486	0.0124	-0.007	0.455	0.0101	-0.01	0.492	0.011	-0.008	0.451	0.011	-0.007	0.49	0.0115	-0.008	0.506	0.0106	-0.012	0.487	0.0114	-0.006	0.486	0.0096	-0.004	0.481	0.0094	-0.005
5	0.607	0.0131	-0.008	0.521	0.0116	-0.012	0.614	0.0112	-0.01	0.519	0.0116	-0.009	0.613	0.012	-0.01	0.633	0.0114	-0.015	0.608	0.012	-0.007	0.604	0.0106	-0.005	0.583	0.0105	-0.006
6	0.728	0.014	-0.01	0.567	0.0126	-0.015	0.733	0.0135	-0.012	0.566	0.0127	-0.01	0.723	0.0129	-0.012	0.754	0.0116	-0.018	0.729	0.013	-0.009	0.704	0.0115	-0.006	0.653	0.0118	-0.007
7	0.848	0.0148	-0.012	0.593	0.0137	-0.017	0.788	0.0144	-0.014	0.594	0.0138	-0.012	0.813	0.0139	-0.014	0.856	0.0127	-0.021	0.85	0.0139	-0.01	0.785	0.0128	-0.007	0.693	0.0132	-0.009
8	0.933	0.016	-0.013	0.6	0.0148	-0.02	0.805	0.0156	-0.016	0.602	0.0133	-0.014	0.886	0.0153	-0.016	0.942	0.0151	-0.024	0.954	0.0153	-0.012	0.846	0.0144	-0.008	0.706	0.0143	-0.01
9	0.993	0.0154	-0.015	0.591	0.0139	-0.022	0.786	0.0157	-0.018	0.592	0.0143	-0.015	0.941	0.0165	-0.018	1.01	0.0159	-0.027	1.03	0.0167	-0.013	0.888	0.0157	-0.009	0.691	0.0157	-0.011
10	1.03	0.0164	-0.017	0.564	0.0162	-0.024	0.731	0.0172	-0.02	0.563	0.0172	-0.017	0.979	0.0183	-0.02	1.063	0.0175	-0.029	1.084	0.0185	-0.015	0.911	0.0173	-0.009	0.649	0.0143	-0.012
11	1.045	0.0186	-0.018	0.521	0.0198	-0.027	0.644	0.0185	-0.022	0.516	0.0205	-0.018	1.002	0.0203	-0.021	1.102	0.0188	-0.032	1.117	0.0204	-0.016	0.917	0.0189	-0.01	0.58	0.018	-0.013
12	1.037	0.0222	-0.02	0.462	0.0231	-0.029	0.628	0.0222	-0.023	0.45	0.024	-0.02	1.008	0.019	-0.023	1.127	0.0207	-0.035	1.131	0.0187	-0.018	0.905	0.0196	-0.011	0.483	0.0215	-0.014
13	1.006	0.0259	-0.021	0.442	0.0269	-0.031	0.579	0.0259	-0.025	0.464	0.0278	-0.022	0.999	0.0227	-0.025	1.139	0.0228	-0.038	1.124	0.0225	-0.019	0.874	0.0225	-0.012	0.479	0.0251	-0.016
14	0.954	0.0303	-0.023	0.409	0.0303	-0.033	0.604	0.0295	-0.027	0.456	0.0315	-0.023	0.975	0.0271	-0.027	1.138	0.0251	-0.04	1.097	0.0268	-0.02	0.825	0.0272	-0.013	0.49	0.0293	-0.017
15	0.878	0.0346	-0.024	0.456	0.034	-0.036	0.586	0.0331	-0.029	0.417	0.0356	-0.025	0.935	0.0316	-0.029	1.125	0.0275	-0.043	1.05	0.0299	-0.022	0.757	0.0302	-0.014	0.539	0.0329	-0.018
16	0.779	0.0389	-0.026	0.469	0.0381	-0.038	0.587	0.0366	-0.031	0.496	0.0401	-0.026	0.879	0.035	-0.03	1.1	0.0273	-0.046	0.983	0.035	-0.023	0.67	0.0353	-0.015	0.516	0.0367	-0.019
17	0.726	0.0436	-0.027	0.491	0.0426	-0.04	0.582	0.0409	-0.032	0.468	0.0451	-0.027	0.808	0.0404	-0.032	1.064	0.0313	-0.048	0.894	0.0404	-0.024	0.66	0.0392	-0.016	0.507	0.0409	-0.02
18	0.79	0.0487	-0.029	0.483	0.0475	-0.042	0.572	0.0455	-0.034	0.453	0.0505	-0.029	0.72	0.0449	-0.034	1.015	0.0359	-0.051	0.782	0.0449	-0.025	0.643	0.0435	-0.016	0.487	0.0455	-0.021
19	0.761	0.0543	-0.03	0.402	0.0528	-0.044	0.577	0.0504	-0.036	0.442	0.0564	-0.03	0.751	0.0499	-0.035	0.955	0.0411	-0.053	0.838	0.0498	-0.027	0.676	0.0481	-0.017	0.542	0.0505	-0.022
20	0.761	0.0602	-0.031	0.455	0.0585	-0.046	0.564	0.0558	-0.037	0.414	0.0627	-0.032	0.719	0.0552	-0.037	0.883	0.045	-0.055	0.757	0.0551	-0.028	0.679	0.053	-0.018	0.565	0.0558	-0.023

## Sheet: Section #6 all data
Re = 2.02E+05
	P. phocoena			D. delphis			L. acutus			L. albirostris			T. truncatus			G. melas			B. acutorostrata			EPPLER 477 airfoil			S1048 airfoil
AOA	Cl	Cd	Cm	Cl	Cd	Cm	Cl	Cd	Cm	Cl	Cd	Cm	Cl	Cd	Cm	Cl	Cd	Cm	Cl	Cd	Cm	Cl	Cd	Cm	Cl	Cd	Cm
-5	-0.618	0.0169	0.006	-0.608	0.0158	0.004	-0.607	0.015	0.005	-0.61	0.0149	0.005	-0.603	0.0143	0.004	-0.606	0.0148	0.005	-0.601	0.0151	0.002	-0.603	0.0131	0.003	-0.6	0.0133	0.001
-4	-0.495	0.0163	0.005	-0.486	0.015	0.003	-0.486	0.0139	0.004	-0.489	0.0136	0.004	-0.483	0.0137	0.003	-0.485	0.0133	0.004	-0.481	0.0143	0.002	-0.482	0.0124	0.002	-0.481	0.0125	0.001
-3	-0.371	0.0157	0.004	-0.365	0.0139	0.002	-0.365	0.0131	0.003	-0.367	0.0125	0.003	-0.362	0.0132	0.002	-0.364	0.0123	0.003	-0.361	0.0137	0.001	-0.362	0.0116	0.002	-0.361	0.012	0.001
-2	-0.248	0.0153	0.003	-0.243	0.0127	0.002	-0.243	0.0124	0.002	-0.244	0.0121	0.002	-0.242	0.0128	0.001	-0.243	0.012	0.002	-0.241	0.012	0.001	-0.241	0.0112	0.001	-0.24	0.0117	0
-1	-0.124	0.015	0.001	-0.122	0.0123	0.001	-0.122	0.0119	0.001	-0.122	0.0124	0.001	-0.121	0.0126	0.001	-0.121	0.0107	0.001	-0.12	0.0116	0	-0.121	0.011	0.001	-0.12	0.0114	0
0	0	0.0136	0	0	0.0125	0	0	0.0118	0	0	0.0123	0	0	0.0125	0	0	0.0107	0	0	0.0115	0	0	0.0111	0	0	0.0116	0
1	0.124	0.015	-0.001	0.122	0.0123	-0.001	0.122	0.0119	-0.001	0.122	0.0124	-0.001	0.121	0.0126	-0.001	0.121	0.0107	-0.001	0.12	0.0116	0	0.121	0.011	-0.001	0.12	0.0114	0
2	0.248	0.0154	-0.003	0.243	0.0127	-0.002	0.243	0.0124	-0.002	0.244	0.0121	-0.002	0.242	0.0128	-0.001	0.243	0.0119	-0.002	0.241	0.012	-0.001	0.241	0.0112	-0.001	0.24	0.0117	0
3	0.371	0.0158	-0.004	0.365	0.0139	-0.002	0.365	0.0131	-0.003	0.367	0.0125	-0.003	0.362	0.0132	-0.002	0.364	0.0123	-0.003	0.361	0.0137	-0.001	0.362	0.0116	-0.002	0.361	0.0119	-0.001
4	0.495	0.0164	-0.005	0.486	0.015	-0.003	0.486	0.014	-0.004	0.489	0.0136	-0.004	0.483	0.0137	-0.003	0.485	0.0133	-0.004	0.481	0.0143	-0.002	0.482	0.0123	-0.002	0.481	0.0125	-0.001
5	0.618	0.017	-0.006	0.608	0.0158	-0.004	0.607	0.015	-0.005	0.61	0.0149	-0.005	0.603	0.0143	-0.004	0.606	0.0148	-0.005	0.601	0.0151	-0.002	0.603	0.013	-0.003	0.6	0.0132	-0.001
6	0.739	0.0175	-0.008	0.728	0.0167	-0.004	0.728	0.0162	-0.006	0.732	0.0161	-0.006	0.723	0.0153	-0.004	0.726	0.0155	-0.006	0.72	0.0161	-0.003	0.723	0.0145	-0.003	0.72	0.0142	-0.001
7	0.843	0.0186	-0.009	0.849	0.0175	-0.005	0.848	0.0172	-0.007	0.853	0.017	-0.007	0.843	0.0176	-0.005	0.835	0.0164	-0.008	0.839	0.0176	-0.003	0.842	0.0157	-0.004	0.839	0.0159	-0.001
8	0.931	0.02	-0.01	0.969	0.0193	-0.006	0.968	0.0188	-0.008	0.974	0.0183	-0.007	0.963	0.019	-0.006	0.929	0.0177	-0.009	0.951	0.0189	-0.004	0.962	0.0173	-0.004	0.958	0.0174	-0.002
9	1.005	0.0217	-0.011	1.074	0.0213	-0.007	1.073	0.0204	-0.009	1.094	0.0196	-0.008	1.081	0.0212	-0.006	1.01	0.0193	-0.01	1.045	0.0207	-0.004	1.08	0.0191	-0.005	1.076	0.0192	-0.002
10	1.065	0.0236	-0.013	1.156	0.0232	-0.007	1.157	0.0223	-0.01	1.202	0.0214	-0.009	1.2	0.0232	-0.007	1.076	0.0215	-0.011	1.123	0.0227	-0.005	1.176	0.0215	-0.005	1.171	0.0216	-0.002
11	1.112	0.0257	-0.014	1.221	0.0251	-0.008	1.223	0.0251	-0.011	1.278	0.0234	-0.01	1.274	0.0257	-0.008	1.13	0.0242	-0.012	1.185	0.025	-0.005	1.23	0.0235	-0.006	1.222	0.0236	-0.002
12	1.145	0.0282	-0.015	1.269	0.028	-0.009	1.272	0.0277	-0.012	1.336	0.0256	-0.011	1.322	0.0283	-0.008	1.171	0.0269	-0.013	1.232	0.0276	-0.006	1.259	0.0258	-0.006	1.248	0.0257	-0.002
13	1.166	0.031	-0.016	1.301	0.0309	-0.009	1.305	0.0308	-0.013	1.375	0.0285	-0.012	1.348	0.0236	-0.009	1.199	0.0298	-0.014	1.265	0.0306	-0.006	1.264	0.0283	-0.007	1.25	0.0282	-0.003
14	1.175	0.0342	-0.017	1.317	0.0342	-0.01	1.322	0.0342	-0.014	1.397	0.0321	-0.013	1.352	0.0284	-0.01	1.214	0.033	-0.015	1.282	0.0339	-0.007	1.244	0.0262	-0.007	1.226	0.0271	-0.003
15	1.171	0.0374	-0.018	1.316	0.0377	-0.011	1.322	0.0379	-0.015	1.401	0.0354	-0.014	1.334	0.0334	-0.01	1.217	0.0365	-0.016	1.285	0.0376	-0.007	1.201	0.0306	-0.008	1.177	0.0319	-0.003
16	1.156	0.0382	-0.019	1.299	0.0416	-0.011	1.307	0.0341	-0.016	1.387	0.039	-0.014	1.294	0.0396	-0.011	1.208	0.0403	-0.016	1.272	0.0417	-0.007	1.132	0.0362	-0.008	1.102	0.0365	-0.003
17	1.129	0.0433	-0.021	1.265	0.037	-0.012	1.275	0.0399	-0.017	1.355	0.0428	-0.015	1.23	0.0458	-0.011	1.186	0.0351	-0.017	1.244	0.046	-0.008	1.037	0.0415	-0.008	0.998	0.0418	-0.003
18	1.09	0.0488	-0.022	1.215	0.0433	-0.013	1.226	0.0456	-0.018	1.305	0.0469	-0.016	1.142	0.0528	-0.012	1.15	0.0406	-0.018	1.2	0.0508	-0.008	0.914	0.0477	-0.009	0.866	0.0483	-0.003
19	1.038	0.0534	-0.023	1.146	0.0485	-0.013	1.159	0.0519	-0.019	1.237	0.0513	-0.017	1.029	0.0583	-0.013	1.101	0.0458	-0.019	1.139	0.0443	-0.009	0.898	0.0525	-0.009	0.895	0.0553	-0.004
20	0.974	0.0583	-0.024	1.059	0.0551	-0.014	1.074	0.059	-0.02	1.148	0.0559	-0.017	0.925	0.0654	-0.013	1.038	0.0535	-0.02	1.06	0.0512	-0.009	0.854	0.06	-0.01	0.866	0.0606	-0.004
