# Supplementary material for: Form, function, and divergence of a generic fin shape in small cetaceans
Source: PLoS One. 2021 Aug 11;16(8):e0255464. doi: 10.1371/journal.pone.0255464 (PMC8357180; doi:10.1371/journal.pone.0255464)
Supplement: S7 File — (XLSX) [file pone.0255464.s023.xlsx]

## Sheet: Section #1 all data
Re = 477000
	P. phocoena			D. delphis			L. acutus			L. albirostris			T. truncatus			G. melas			B. acutorostrata			SD8020-010-88 airfoil			S8035 airfoil
AOA	Cl	Cd	Cm	Cl	Cd	Cm	Cl	Cd	Cm	Cl	Cd	Cm	Cl	Cd	Cm	Cl	Cd	Cm	Cl	Cd	Cm	Cl	Cd	Cm	Cl	Cd	Cm
-5	-0.637	0.0117	0.01	-0.632	0.0124	0.005	-0.637	0.0127	0.011	-0.64	0.0114	0.01	-0.637	0.0125	0.008	-0.638	0.0125	0.01	-0.632	0.0128	0.009	-0.636	0.0117	0.007	-0.634	0.0117	0.007
-4	-0.51	0.0114	0.008	-0.506	0.0122	0.004	-0.51	0.0121	0.009	-0.512	0.011	0.008	-0.51	0.0117	0.007	-0.511	0.0117	0.008	-0.506	0.0122	0.007	-0.509	0.011	0.006	-0.508	0.0112	0.005
-3	-0.383	0.011	0.006	-0.379	0.0121	0.003	-0.383	0.0118	0.007	-0.384	0.0104	0.006	-0.383	0.0116	0.005	-0.383	0.011	0.006	-0.38	0.0108	0.005	-0.382	0.0108	0.004	-0.381	0.0106	0.004
-2	-0.255	0.0104	0.004	-0.253	0.0115	0.002	-0.255	0.0105	0.004	-0.256	0.0101	0.004	-0.255	0.011	0.003	-0.255	0.0107	0.004	-0.253	0.0099	0.003	-0.255	0.0105	0.003	-0.254	0.0107	0.003
-1	-0.128	0.0103	0.002	-0.127	0.0112	0.001	-0.128	0.0103	0.002	-0.128	0.0108	0.002	-0.128	0.0108	0.002	-0.128	0.0102	0.002	-0.127	0.0098	0.002	-0.128	0.0102	0.001	-0.127	0.0101	0.001
0	0	0.0106	0	0	0.0115	0	0	0.0103	0	0	0.0104	0	0	0.0113	0	0	0.0105	0	0	0.01	0	0	0.01	0	0	0.0102	0
1	0.128	0.0103	-0.002	0.126	0.0112	-0.001	0.128	0.0103	-0.002	0.128	0.0108	-0.002	0.128	0.0108	-0.002	0.128	0.0102	-0.002	0.127	0.0098	-0.002	0.127	0.0102	-0.001	0.127	0.0101	-0.001
2	0.255	0.0104	-0.004	0.253	0.0115	-0.002	0.255	0.0105	-0.004	0.256	0.0101	-0.004	0.255	0.0109	-0.003	0.255	0.0107	-0.004	0.253	0.0099	-0.003	0.255	0.0104	-0.003	0.254	0.0106	-0.003
3	0.383	0.0109	-0.006	0.379	0.0121	-0.003	0.383	0.0118	-0.007	0.384	0.0103	-0.006	0.383	0.0116	-0.005	0.383	0.011	-0.006	0.38	0.0108	-0.005	0.382	0.0108	-0.004	0.381	0.0106	-0.004
4	0.51	0.0114	-0.008	0.506	0.0121	-0.004	0.51	0.0121	-0.009	0.512	0.011	-0.008	0.51	0.0117	-0.007	0.511	0.0116	-0.008	0.506	0.0122	-0.007	0.509	0.011	-0.006	0.508	0.0112	-0.005
5	0.637	0.0117	-0.01	0.632	0.0123	-0.005	0.637	0.0127	-0.011	0.64	0.0114	-0.01	0.637	0.0125	-0.008	0.638	0.0124	-0.01	0.632	0.0128	-0.009	0.636	0.0117	-0.007	0.634	0.0116	-0.007
6	0.764	0.0126	-0.012	0.757	0.0131	-0.006	0.764	0.0132	-0.013	0.751	0.0132	-0.012	0.764	0.0135	-0.01	0.765	0.0132	-0.012	0.758	0.0138	-0.01	0.763	0.0122	-0.009	0.761	0.0124	-0.008
7	0.882	0.0135	-0.014	0.883	0.0136	-0.007	0.89	0.0143	-0.016	0.843	0.0142	-0.014	0.887	0.0147	-0.011	0.89	0.0138	-0.014	0.88	0.0145	-0.012	0.889	0.0126	-0.01	0.887	0.0128	-0.009
8	0.981	0.0147	-0.016	0.991	0.0149	-0.008	1.007	0.0149	-0.018	0.92	0.0155	-0.016	0.991	0.0155	-0.013	0.998	0.0151	-0.016	0.984	0.0158	-0.014	1.015	0.0138	-0.012	1.012	0.0142	-0.011
9	1.064	0.017	-0.018	1.08	0.0159	-0.009	1.101	0.0157	-0.02	0.982	0.0164	-0.018	1.078	0.0169	-0.014	1.088	0.0158	-0.018	1.071	0.0167	-0.015	1.117	0.0146	-0.013	1.123	0.0149	-0.012
10	1.13	0.0182	-0.02	1.151	0.0175	-0.01	1.178	0.0172	-0.022	1.031	0.0175	-0.02	1.148	0.018	-0.016	1.161	0.0175	-0.02	1.142	0.0184	-0.017	1.197	0.0154	-0.014	1.207	0.0158	-0.013
11	1.182	0.0195	-0.022	1.206	0.0195	-0.011	1.238	0.0192	-0.024	1.068	0.0194	-0.022	1.203	0.0192	-0.018	1.218	0.0187	-0.022	1.197	0.0198	-0.019	1.26	0.0173	-0.016	1.273	0.0177	-0.015
12	1.22	0.0216	-0.024	1.244	0.021	-0.012	1.282	0.0214	-0.026	1.094	0.0207	-0.024	1.244	0.0205	-0.019	1.261	0.0207	-0.024	1.238	0.0212	-0.02	1.306	0.0185	-0.017	1.321	0.0188	-0.016
13	1.245	0.0234	-0.026	1.268	0.0226	-0.013	1.311	0.0237	-0.028	1.108	0.0223	-0.026	1.271	0.0228	-0.021	1.289	0.0223	-0.026	1.266	0.0237	-0.022	1.336	0.0198	-0.018	1.353	0.0202	-0.017
14	1.257	0.0253	-0.028	1.278	0.0243	-0.014	1.326	0.0257	-0.03	1.112	0.025	-0.028	1.285	0.0246	-0.022	1.304	0.0251	-0.028	1.28	0.0257	-0.023	1.351	0.0224	-0.02	1.369	0.0228	-0.018
15	1.258	0.0273	-0.03	1.274	0.0274	-0.015	1.328	0.0278	-0.032	1.106	0.027	-0.03	1.286	0.0265	-0.023	1.306	0.0271	-0.03	1.281	0.0278	-0.025	1.351	0.0242	-0.021	1.371	0.0245	-0.02
16	1.246	0.0295	-0.032	1.257	0.0296	-0.016	1.317	0.0313	-0.034	1.09	0.0292	-0.032	1.276	0.0284	-0.025	1.296	0.0292	-0.031	1.27	0.0301	-0.026	1.337	0.026	-0.022	1.358	0.0264	-0.021
17	1.224	0.0319	-0.033	1.226	0.0321	-0.017	1.293	0.0339	-0.036	1.065	0.0314	-0.033	1.254	0.0306	-0.026	1.274	0.0316	-0.033	1.247	0.0326	-0.028	1.31	0.0279	-0.023	1.33	0.0299	-0.022
18	1.19	0.0344	-0.035	1.183	0.0346	-0.018	1.256	0.0368	-0.038	1.03	0.0339	-0.035	1.22	0.0329	-0.028	1.241	0.0357	-0.035	1.212	0.0352	-0.029	1.269	0.0299	-0.025	1.289	0.0322	-0.023
19	1.145	0.039	-0.037	1.126	0.0373	-0.018	1.207	0.0398	-0.039	0.987	0.0365	-0.037	1.175	0.0371	-0.029	1.195	0.0386	-0.036	1.165	0.0399	-0.031	1.215	0.0341	-0.026	1.234	0.0346	-0.024
20	1.089	0.0421	-0.038	1.057	0.0402	-0.019	1.146	0.043	-0.041	0.934	0.0391	-0.038	1.119	0.0399	-0.03	1.138	0.0418	-0.038	1.106	0.0432	-0.032	1.147	0.0367	-0.027	1.164	0.0373	-0.025

## Sheet: Section #6 all data
Re = 163000
	P. phocoena			D. delphis			L. acutus			L. albirostris			T. truncatus			G. melas			B. acutorostrata			EPPLER 477 airfoil			S1048 airfoil
AOA	Cl	Cd	Cm	Cl	Cd	Cm	Cl	Cd	Cm	Cl	Cd	Cm	Cl	Cd	Cm	Cl	Cd	Cm	Cl	Cd	Cm	Cl	Cd	Cm	Cl	Cd	Cm
-5	-0.619	0.0159	0.006	-0.603	0.0166	0.009	-0.616	0.015	0.01	-0.617	0.0167	0.005	-0.626	0.016	0.006	-0.623	0.0147	0.01	-0.617	0.0156	0.004	-0.601	0.0139	0.002	-0.6	0.0141	0.001
-4	-0.495	0.0151	0.005	-0.483	0.0156	0.007	-0.493	0.0126	0.008	-0.494	0.0161	0.004	-0.501	0.0165	0.005	-0.498	0.0136	0.008	-0.494	0.0149	0.003	-0.481	0.0131	0.002	-0.481	0.0133	0.001
-3	-0.372	0.0144	0.004	-0.362	0.0147	0.005	-0.37	0.0124	0.006	-0.371	0.0156	0.003	-0.376	0.016	0.004	-0.374	0.0129	0.006	-0.371	0.0144	0.002	-0.361	0.0123	0.001	-0.361	0.0125	0.001
-2	-0.248	0.0141	0.002	-0.242	0.0142	0.004	-0.247	0.0119	0.004	-0.247	0.0142	0.002	-0.251	0.0156	0.003	-0.249	0.0126	0.004	-0.247	0.0138	0.002	-0.241	0.0119	0.001	-0.24	0.0124	0
-1	-0.124	0.0141	0.001	-0.121	0.0132	0.002	-0.123	0.0133	0.002	-0.124	0.014	0.001	-0.125	0.0153	0.001	-0.125	0.0124	0.002	-0.124	0.0132	0.001	-0.12	0.0117	0	-0.12	0.0122	0
0	0	0.014	0	0	0.0137	0	0	0.0129	0	0	0.0134	0	0	0.0162	0	0	0.0117	0	0	0.0134	0	0	0.0113	0	0	0.0118	0
1	0.124	0.0141	-0.001	0.121	0.0132	-0.002	0.123	0.0133	-0.002	0.124	0.014	-0.001	0.125	0.0153	-0.001	0.125	0.0123	-0.002	0.124	0.0132	-0.001	0.12	0.0116	0	0.12	0.0122	0
2	0.248	0.0141	-0.002	0.242	0.0142	-0.004	0.247	0.0119	-0.004	0.247	0.0142	-0.002	0.251	0.0156	-0.003	0.249	0.0125	-0.004	0.247	0.0138	-0.002	0.241	0.0119	-0.001	0.24	0.0124	0
3	0.372	0.0144	-0.004	0.362	0.0147	-0.005	0.37	0.0124	-0.006	0.371	0.0157	-0.003	0.376	0.016	-0.004	0.374	0.0129	-0.006	0.371	0.0144	-0.002	0.361	0.0123	-0.001	0.361	0.0125	-0.001
4	0.495	0.0151	-0.005	0.483	0.0156	-0.007	0.493	0.0125	-0.008	0.494	0.0162	-0.004	0.501	0.0165	-0.005	0.498	0.0136	-0.008	0.494	0.0148	-0.003	0.481	0.013	-0.002	0.481	0.0132	-0.001
5	0.619	0.0159	-0.006	0.603	0.0166	-0.009	0.616	0.015	-0.01	0.617	0.0168	-0.005	0.626	0.0161	-0.006	0.623	0.0146	-0.01	0.617	0.0156	-0.004	0.601	0.0138	-0.002	0.6	0.014	-0.001
6	0.742	0.017	-0.007	0.723	0.0176	-0.011	0.738	0.0162	-0.013	0.739	0.0177	-0.006	0.751	0.0169	-0.008	0.745	0.0157	-0.013	0.74	0.0167	-0.005	0.721	0.0151	-0.003	0.72	0.015	-0.001
7	0.865	0.0184	-0.008	0.842	0.019	-0.013	0.861	0.0175	-0.015	0.845	0.0189	-0.007	0.875	0.0182	-0.009	0.849	0.0176	-0.015	0.862	0.0176	-0.005	0.84	0.0165	-0.003	0.839	0.0164	-0.001
8	0.988	0.0199	-0.009	0.962	0.0208	-0.014	0.982	0.0188	-0.017	0.935	0.0203	-0.008	0.983	0.0194	-0.01	0.939	0.0188	-0.017	0.985	0.0191	-0.006	0.959	0.0185	-0.004	0.958	0.0183	-0.002
9	1.104	0.0209	-0.011	1.08	0.0182	-0.016	1.079	0.0204	-0.019	1.011	0.0214	-0.009	1.073	0.0208	-0.011	1.014	0.0207	-0.019	1.106	0.0204	-0.007	1.078	0.02	-0.004	1.076	0.0202	-0.002
10	1.191	0.0225	-0.012	1.179	0.0227	-0.018	1.158	0.0232	-0.021	1.073	0.0232	-0.01	1.144	0.0224	-0.013	1.076	0.0224	-0.021	1.201	0.0225	-0.008	1.169	0.0225	-0.005	1.17	0.0227	-0.002
11	1.26	0.0251	-0.013	1.247	0.0272	-0.02	1.22	0.0255	-0.023	1.12	0.0255	-0.011	1.2	0.0247	-0.014	1.126	0.0242	-0.023	1.273	0.0242	-0.008	1.219	0.0247	-0.005	1.221	0.0246	-0.002
12	1.312	0.0274	-0.014	1.295	0.0318	-0.021	1.265	0.0282	-0.025	1.155	0.0279	-0.012	1.24	0.0267	-0.015	1.163	0.0262	-0.025	1.328	0.0266	-0.009	1.245	0.0271	-0.005	1.247	0.0269	-0.002
13	1.346	0.0299	-0.015	1.323	0.0353	-0.023	1.294	0.0312	-0.026	1.177	0.0305	-0.013	1.264	0.029	-0.016	1.188	0.0294	-0.026	1.364	0.029	-0.01	1.246	0.0297	-0.006	1.248	0.0296	-0.003
14	1.364	0.0327	-0.016	1.331	0.0391	-0.025	1.307	0.0344	-0.028	1.187	0.0333	-0.014	1.275	0.0315	-0.017	1.201	0.0328	-0.028	1.384	0.0316	-0.011	1.221	0.0277	-0.006	1.225	0.0277	-0.003
15	1.366	0.0357	-0.017	1.319	0.0433	-0.026	1.304	0.0289	-0.03	1.184	0.0365	-0.015	1.271	0.0352	-0.018	1.203	0.0359	-0.03	1.387	0.0344	-0.011	1.172	0.0325	-0.007	1.176	0.0324	-0.003
16	1.352	0.0391	-0.018	1.288	0.0479	-0.028	1.286	0.0341	-0.032	1.169	0.0399	-0.015	1.254	0.0383	-0.019	1.195	0.0393	-0.032	1.374	0.0374	-0.012	1.097	0.0384	-0.007	1.101	0.0383	-0.003
17	1.322	0.0437	-0.019	1.235	0.053	-0.029	1.253	0.041	-0.034	1.142	0.0437	-0.016	1.223	0.0417	-0.021	1.175	0.043	-0.034	1.344	0.0423	-0.013	0.994	0.044	-0.008	0.998	0.0438	-0.003
18	1.276	0.0478	-0.02	1.159	0.0585	-0.031	1.204	0.0467	-0.035	1.103	0.0457	-0.017	1.178	0.0453	-0.022	1.144	0.0469	-0.035	1.297	0.0461	-0.013	0.862	0.0506	-0.008	0.866	0.0506	-0.003
19	1.214	0.0521	-0.021	1.061	0.05	-0.032	1.138	0.0534	-0.037	1.052	0.0513	-0.018	1.12	0.0491	-0.023	1.103	0.0511	-0.037	1.234	0.0502	-0.014	0.897	0.0557	-0.008	0.914	0.0577	-0.004
20	1.134	0.0567	-0.022	0.936	0.057	-0.034	1.056	0.061	-0.039	0.987	0.0573	-0.019	1.048	0.0532	-0.024	1.049	0.0556	-0.039	1.152	0.0546	-0.014	0.855	0.0635	-0.009	0.874	0.0632	-0.004
