# Supplementary material for: Form, function, and divergence of a generic fin shape in small cetaceans
Source: PLoS One. 2021 Aug 11;16(8):e0255464. doi: 10.1371/journal.pone.0255464 (PMC8357180; doi:10.1371/journal.pone.0255464)
Supplement: S8 File — (XLSX) [file pone.0255464.s024.xlsx]

## Sheet: Section #1 all data
Re = 1.91E+06
	P. phocoena			D. delphis			L. acutus			L. albirostris			T. truncatus			G. melas			B. acutorostrata			SD8020-010-88 airfoil			S8035 airfoil
AOA	Cl	Cd	Cm	Cl	Cd	Cm	Cl	Cd	Cm	Cl	Cd	Cm	Cl	Cd	Cm	Cl	Cd	Cm	Cl	Cd	Cm	Cl	Cd	Cm	Cl	Cd	Cm
-5	-0.637	0.0093	0.01	-0.632	0.0096	0.005	-0.637	0.0093	0.011	-0.64	0.0096	0.01	-0.637	0.0099	0.008	-0.638	0.0093	0.01	-0.632	0.0098	0.009	-0.636	0.009	0.007	-0.634	0.0091	0.007
-4	-0.51	0.0086	0.008	-0.506	0.0093	0.004	-0.51	0.009	0.009	-0.512	0.0078	0.008	-0.51	0.0092	0.007	-0.511	0.0089	0.008	-0.506	0.0091	0.007	-0.509	0.0085	0.006	-0.508	0.0087	0.005
-3	-0.383	0.0081	0.006	-0.379	0.0089	0.003	-0.383	0.0084	0.007	-0.384	0.0083	0.006	-0.383	0.0086	0.005	-0.383	0.0086	0.006	-0.38	0.0085	0.005	-0.382	0.0081	0.004	-0.381	0.0082	0.004
-2	-0.255	0.0079	0.004	-0.253	0.0087	0.002	-0.255	0.0085	0.004	-0.256	0.0078	0.004	-0.255	0.0088	0.003	-0.255	0.0084	0.004	-0.253	0.0083	0.003	-0.255	0.0081	0.003	-0.254	0.008	0.003
-1	-0.128	0.0078	0.002	-0.127	0.0085	0.001	-0.128	0.0075	0.002	-0.128	0.008	0.002	-0.128	0.0089	0.002	-0.128	0.008	0.002	-0.127	0.0073	0.002	-0.128	0.0076	0.001	-0.127	0.0077	0.001
0	0	0.0075	0	0	0.0087	0	0	0.0071	0	0	0.0079	0	0	0.0085	0	0	0.008	0	0	0.007	0	0	0.0077	0	0	0.0079	0
1	0.128	0.0078	-0.002	0.126	0.0085	-0.001	0.128	0.0075	-0.002	0.128	0.008	-0.002	0.128	0.0089	-0.002	0.128	0.008	-0.002	0.127	0.0073	-0.002	0.127	0.0076	-0.001	0.127	0.0078	-0.001
2	0.255	0.0079	-0.004	0.253	0.0087	-0.002	0.255	0.0085	-0.004	0.256	0.0078	-0.004	0.255	0.0087	-0.003	0.255	0.0084	-0.004	0.253	0.0083	-0.003	0.255	0.0081	-0.003	0.254	0.008	-0.003
3	0.383	0.0081	-0.006	0.379	0.0089	-0.003	0.383	0.0084	-0.007	0.384	0.0083	-0.006	0.383	0.0086	-0.005	0.383	0.0086	-0.006	0.38	0.0085	-0.005	0.382	0.0081	-0.004	0.381	0.0082	-0.004
4	0.51	0.0086	-0.008	0.506	0.0093	-0.004	0.51	0.009	-0.009	0.512	0.0078	-0.008	0.51	0.0092	-0.007	0.511	0.0089	-0.008	0.506	0.0091	-0.007	0.509	0.0086	-0.006	0.508	0.0087	-0.005
5	0.637	0.0093	-0.01	0.632	0.0096	-0.005	0.637	0.0093	-0.011	0.64	0.0096	-0.01	0.637	0.0099	-0.008	0.638	0.0093	-0.01	0.632	0.0098	-0.009	0.636	0.0089	-0.007	0.634	0.0091	-0.007
6	0.764	0.0095	-0.012	0.757	0.0099	-0.006	0.764	0.0101	-0.013	0.761	0.0101	-0.012	0.764	0.0102	-0.01	0.765	0.0097	-0.012	0.758	0.0103	-0.01	0.763	0.0096	-0.009	0.761	0.0093	-0.008
7	0.891	0.0104	-0.014	0.883	0.0106	-0.007	0.89	0.0105	-0.016	0.862	0.011	-0.014	0.891	0.0112	-0.011	0.892	0.0106	-0.014	0.883	0.011	-0.012	0.889	0.01	-0.01	0.887	0.0103	-0.009
8	1.001	0.0122	-0.016	1.008	0.0116	-0.008	1.017	0.0115	-0.018	0.947	0.0117	-0.016	1.009	0.0119	-0.013	1.015	0.0111	-0.016	1.002	0.0118	-0.014	1.015	0.0106	-0.012	1.012	0.0108	-0.011
9	1.092	0.0129	-0.018	1.107	0.0123	-0.009	1.126	0.0123	-0.02	1.016	0.0128	-0.018	1.105	0.0127	-0.014	1.114	0.0123	-0.018	1.098	0.013	-0.015	1.141	0.0118	-0.013	1.138	0.012	-0.012
10	1.165	0.0144	-0.02	1.186	0.0138	-0.01	1.211	0.0141	-0.022	1.071	0.0138	-0.02	1.182	0.0136	-0.016	1.195	0.0132	-0.02	1.176	0.014	-0.017	1.23	0.0126	-0.014	1.238	0.0128	-0.013
11	1.222	0.0154	-0.022	1.246	0.0149	-0.011	1.277	0.0152	-0.024	1.112	0.0148	-0.022	1.243	0.0145	-0.018	1.257	0.0147	-0.022	1.237	0.015	-0.019	1.299	0.0135	-0.016	1.311	0.0137	-0.015
12	1.264	0.0167	-0.024	1.289	0.016	-0.012	1.325	0.0169	-0.026	1.14	0.0167	-0.024	1.287	0.0163	-0.019	1.304	0.0159	-0.024	1.282	0.0169	-0.02	1.349	0.0144	-0.017	1.364	0.0155	-0.016
13	1.292	0.0181	-0.026	1.315	0.0181	-0.013	1.357	0.0184	-0.028	1.155	0.0181	-0.026	1.317	0.0176	-0.021	1.335	0.018	-0.026	1.312	0.0184	-0.022	1.382	0.0164	-0.018	1.399	0.0167	-0.017
14	1.305	0.0196	-0.028	1.326	0.0197	-0.014	1.374	0.0208	-0.03	1.16	0.0196	-0.028	1.332	0.0191	-0.022	1.352	0.0195	-0.028	1.327	0.02	-0.023	1.398	0.0178	-0.02	1.417	0.018	-0.018
15	1.305	0.0213	-0.03	1.322	0.0214	-0.015	1.376	0.0226	-0.032	1.153	0.0212	-0.03	1.334	0.0205	-0.023	1.354	0.0212	-0.03	1.329	0.0217	-0.025	1.399	0.0192	-0.021	1.418	0.0195	-0.02
16	1.293	0.0231	-0.032	1.303	0.0232	-0.016	1.363	0.0246	-0.034	1.136	0.023	-0.032	1.323	0.0222	-0.025	1.343	0.023	-0.031	1.317	0.0237	-0.026	1.384	0.0207	-0.022	1.404	0.0223	-0.021
17	1.268	0.0264	-0.033	1.269	0.0252	-0.017	1.337	0.0268	-0.036	1.108	0.025	-0.033	1.298	0.0253	-0.026	1.319	0.0262	-0.033	1.292	0.027	-0.028	1.354	0.0237	-0.023	1.374	0.0241	-0.022
18	1.231	0.0287	-0.035	1.221	0.0274	-0.018	1.297	0.0292	-0.038	1.07	0.0271	-0.035	1.262	0.0273	-0.028	1.282	0.0285	-0.035	1.253	0.0294	-0.029	1.309	0.0257	-0.025	1.329	0.0261	-0.023
19	1.182	0.0312	-0.037	1.16	0.0297	-0.018	1.244	0.0318	-0.039	1.022	0.0292	-0.037	1.212	0.0296	-0.029	1.233	0.0309	-0.036	1.202	0.032	-0.031	1.25	0.0277	-0.026	1.268	0.0282	-0.024
20	1.121	0.0338	-0.038	1.083	0.0338	-0.019	1.176	0.0345	-0.041	0.964	0.0336	-0.038	1.151	0.032	-0.03	1.17	0.0335	-0.038	1.137	0.0347	-0.032	1.176	0.0299	-0.027	1.193	0.0322	-0.025

## Sheet: Section #6 all data
Re = 6.50E+05
	P. phocoena			D. delphis			L. acutus			L. albirostris			T. truncatus			G. melas			B. acutorostrata			EPPLER 477 airfoil			S1048 airfoil
AOA	Cl	Cd	Cm	Cl	Cd	Cm	Cl	Cd	Cm	Cl	Cd	Cm	Cl	Cd	Cm	Cl	Cd	Cm	Cl	Cd	Cm	Cl	Cd	Cm	Cl	Cd	Cm
-5	-0.619	0.0116	0.006	-0.62	0.0124	0.004	-0.616	0.0109	0.01	-0.617	0.0123	0.005	-0.626	0.0121	0.006	-0.623	0.0107	0.01	-0.617	0.0114	0.004	-0.603	0.0106	0.003	-0.6	0.0104	0.001
-4	-0.495	0.011	0.005	-0.496	0.0121	0.003	-0.493	0.0094	0.008	-0.494	0.0117	0.004	-0.501	0.0117	0.005	-0.498	0.0101	0.008	-0.494	0.0106	0.003	-0.482	0.0096	0.002	-0.481	0.0098	0.001
-3	-0.372	0.0106	0.004	-0.372	0.0116	0.003	-0.37	0.0087	0.006	-0.371	0.0112	0.003	-0.376	0.0116	0.004	-0.374	0.0095	0.006	-0.371	0.0102	0.002	-0.362	0.009	0.002	-0.361	0.0091	0.001
-2	-0.248	0.0103	0.002	-0.248	0.0111	0.002	-0.247	0.0095	0.004	-0.247	0.0109	0.002	-0.251	0.0111	0.003	-0.249	0.009	0.004	-0.247	0.0099	0.002	-0.241	0.0087	0.001	-0.24	0.0091	0
-1	-0.124	0.0104	0.001	-0.124	0.011	0.001	-0.123	0.0094	0.002	-0.124	0.01	0.001	-0.125	0.012	0.001	-0.125	0.0088	0.002	-0.124	0.0099	0.001	-0.121	0.0084	0.001	-0.12	0.0089	0
0	0	0.0101	0	0	0.0109	0	0	0.0093	0	0	0.0104	0	0	0.0119	0	0	0.0087	0	0	0.0101	0	0	0.0081	0	0	0.0085	0
1	0.124	0.0104	-0.001	0.124	0.011	-0.001	0.123	0.0094	-0.002	0.124	0.01	-0.001	0.125	0.012	-0.001	0.125	0.0088	-0.002	0.124	0.0099	-0.001	0.121	0.0084	-0.001	0.12	0.0088	0
2	0.248	0.0104	-0.002	0.248	0.0111	-0.002	0.247	0.0095	-0.004	0.247	0.0109	-0.002	0.251	0.0111	-0.003	0.249	0.0089	-0.004	0.247	0.0099	-0.002	0.241	0.0086	-0.001	0.24	0.0091	0
3	0.372	0.0106	-0.004	0.372	0.0117	-0.003	0.37	0.0087	-0.006	0.371	0.0112	-0.003	0.376	0.0116	-0.004	0.374	0.0095	-0.006	0.371	0.0101	-0.002	0.362	0.0089	-0.002	0.361	0.0091	-0.001
4	0.495	0.011	-0.005	0.496	0.0121	-0.003	0.493	0.0093	-0.008	0.494	0.0117	-0.004	0.501	0.0117	-0.005	0.498	0.0101	-0.008	0.494	0.0106	-0.003	0.482	0.0096	-0.002	0.481	0.0097	-0.001
5	0.619	0.0116	-0.006	0.62	0.0124	-0.004	0.616	0.0109	-0.01	0.617	0.0123	-0.005	0.626	0.0121	-0.006	0.623	0.0106	-0.01	0.617	0.0114	-0.004	0.603	0.0105	-0.003	0.6	0.0104	-0.001
6	0.742	0.0125	-0.007	0.734	0.0128	-0.005	0.738	0.0117	-0.013	0.74	0.013	-0.006	0.751	0.0129	-0.008	0.746	0.012	-0.013	0.74	0.012	-0.005	0.723	0.0115	-0.003	0.72	0.0112	-0.001
7	0.865	0.0135	-0.008	0.83	0.0137	-0.006	0.861	0.0126	-0.015	0.85	0.0136	-0.007	0.875	0.0126	-0.009	0.854	0.0128	-0.015	0.862	0.0129	-0.005	0.842	0.0125	-0.004	0.839	0.0127	-0.001
8	0.987	0.0145	-0.009	0.911	0.0146	-0.007	0.982	0.0136	-0.017	0.943	0.0146	-0.008	0.99	0.0135	-0.01	0.946	0.0142	-0.017	0.985	0.0138	-0.006	0.962	0.0138	-0.004	0.958	0.014	-0.002
9	1.109	0.0156	-0.011	0.976	0.0155	-0.008	1.087	0.0154	-0.019	1.021	0.0156	-0.009	1.082	0.015	-0.011	1.024	0.0152	-0.019	1.106	0.0153	-0.007	1.08	0.0156	-0.005	1.076	0.0157	-0.002
10	1.209	0.0173	-0.012	1.026	0.0169	-0.008	1.169	0.0169	-0.021	1.085	0.0172	-0.01	1.156	0.0163	-0.013	1.088	0.0165	-0.021	1.211	0.0164	-0.008	1.188	0.017	-0.005	1.183	0.0172	-0.002
11	1.282	0.0184	-0.013	1.063	0.0185	-0.009	1.233	0.0188	-0.023	1.134	0.0185	-0.011	1.213	0.0175	-0.014	1.139	0.0179	-0.023	1.286	0.0185	-0.008	1.243	0.0187	-0.006	1.236	0.0189	-0.002
12	1.337	0.0201	-0.014	1.087	0.0203	-0.01	1.279	0.0209	-0.025	1.17	0.0203	-0.012	1.255	0.0191	-0.015	1.177	0.0195	-0.025	1.342	0.0201	-0.009	1.274	0.0206	-0.006	1.263	0.0207	-0.002
13	1.374	0.022	-0.015	1.098	0.0223	-0.011	1.309	0.0231	-0.026	1.193	0.0223	-0.013	1.28	0.0217	-0.016	1.203	0.0226	-0.026	1.38	0.0219	-0.01	1.279	0.0227	-0.007	1.265	0.0225	-0.003
14	1.393	0.0242	-0.016	1.096	0.0244	-0.011	1.323	0.0257	-0.028	1.203	0.0245	-0.014	1.291	0.0237	-0.017	1.217	0.0248	-0.028	1.4	0.0236	-0.011	1.259	0.0228	-0.007	1.24	0.0236	-0.003
15	1.396	0.0275	-0.017	1.083	0.0268	-0.012	1.32	0.0247	-0.03	1.2	0.0269	-0.015	1.287	0.026	-0.018	1.22	0.0273	-0.03	1.403	0.0258	-0.011	1.213	0.0274	-0.008	1.189	0.0273	-0.003
16	1.382	0.0303	-0.018	1.057	0.0294	-0.013	1.302	0.0285	-0.032	1.185	0.0295	-0.015	1.269	0.0284	-0.019	1.211	0.03	-0.032	1.39	0.0295	-0.012	1.142	0.0315	-0.008	1.111	0.0318	-0.003
17	1.351	0.0332	-0.019	1.019	0.0323	-0.014	1.267	0.0328	-0.034	1.157	0.0324	-0.016	1.237	0.031	-0.021	1.19	0.0329	-0.034	1.359	0.0323	-0.013	1.043	0.0348	-0.008	1.004	0.0368	-0.003
18	1.304	0.0365	-0.02	0.969	0.0368	-0.014	1.217	0.0379	-0.035	1.117	0.0368	-0.017	1.191	0.0339	-0.022	1.159	0.036	-0.035	1.31	0.0354	-0.013	0.916	0.0403	-0.009	0.867	0.0408	-0.003
19	1.239	0.0399	-0.021	0.906	0.0402	-0.015	1.149	0.044	-0.037	1.063	0.0402	-0.018	1.131	0.0369	-0.023	1.116	0.0394	-0.037	1.245	0.0386	-0.014	0.884	0.0445	-0.009	0.903	0.045	-0.004
20	1.157	0.0436	-0.022	0.83	0.0439	-0.016	1.063	0.0485	-0.039	0.997	0.0439	-0.019	1.057	0.0422	-0.024	1.061	0.0429	-0.039	1.161	0.0421	-0.014	0.947	0.049	-0.01	0.916	0.0495	-0.004
